# Supplementary material for: Directional Selection from Host Plants Is a Major Force Driving Host Specificity in Magnaporthe Species
Source: Sci Rep. 2016 May 6;6:25591. doi: 10.1038/srep25591 (PMC4858695; doi:10.1038/srep25591)
Supplement: Supplementary Table S1 [file srep25591-s2.xls]

## Sheet: Sheet1
Supplementary Table S1. Summary of predicted functions of isolate's unique genes with Pfam.
Gene ID	Pfam ID	Pfam Name	E value
DS9461_protein_3612	PF00109.21	ketoacyl-synt	2.6e-62
DS0505_protein_4479	PF00109.21	ketoacyl-synt	7.1e-61
DS0505_protein_4479	PF02801.17	Ketoacyl-synt_C	2.3e-05
DS0505_protein_4479	PF02801.17	Ketoacyl-synt_C	7.1e-07
DS0505_protein_4479	PF00698.16	Acyl_transf_1	5.8e-57
DS0505_protein_4479	PF14765.1	PS-DH	2e-39
DS0505_protein_4479	PF08240.7	ADH_N	2.5e-06
DS0505_protein_4479	PF00107.21	ADH_zinc_N	5.3e-20
DS0505_protein_4479	PF08659.5	KR	3.4e-60
DS0505_protein_3559	PF00109.21	ketoacyl-synt	3.1e-11
DS9461_protein_7653	PF02801.17	Ketoacyl-synt_C	6.2e-07
DS9461_protein_7653	PF00698.16	Acyl_transf_1	4.8e-57
DS9461_protein_7653	PF14765.1	PS-DH	1.7e-39
DS9461_protein_7653	PF08240.7	ADH_N	2.2e-06
DS9461_protein_7653	PF00107.21	ADH_zinc_N	4.6e-20
DS9461_protein_7653	PF08659.5	KR	2.9e-60
DS0505_protein_3557	PF00107.21	ADH_zinc_N	1e-19
DS0505_protein_3557	PF08659.5	KR	1.2e-42
DS0505_protein_3558	PF00698.16	Acyl_transf_1	1.4e-23
DS0505_protein_11227	PF00078.22	RVT_1	7.9e-15
DS9461_protein_12293	PF00078.22	RVT_1	3.8e-07
DS9461_protein_12293	PF09337.5	zf-H2C2	0.00011
DS9461_protein_7777	PF00109.21	ketoacyl-synt	4.7e-63
DS9461_protein_7777	PF02801.17	Ketoacyl-synt_C	8e-34
DS9461_protein_7777	PF00698.16	Acyl_transf_1	3.5e-43
DS9461_protein_7777	PF14765.1	PS-DH	2.3e-44
DS9461_protein_7777	PF08240.7	ADH_N	7.5e-07
DS9461_protein_7777	PF00107.21	ADH_zinc_N	4.2e-16
DS9461_protein_7777	PF08659.5	KR	1.7e-47
DS9461_protein_7777	PF00550.20	PP-binding	2.9e-06
DS0505_protein_12541	PF02801.17	Ketoacyl-synt_C	3.6e-24
DS0505_protein_12541	PF00698.16	Acyl_transf_1	3.9e-44
DS0505_protein_10463	PF00109.21	ketoacyl-synt	8.2e-65
DS0505_protein_5802	PF00109.21	ketoacyl-synt	4e-62
DS0505_protein_5802	PF02801.17	Ketoacyl-synt_C	3.1e-05
DS9461_protein_10891	PF00109.21	ketoacyl-synt	2.1e-62
DS9461_protein_10891	PF02801.17	Ketoacyl-synt_C	2.1e-36
DS9461_protein_10891	PF00698.16	Acyl_transf_1	1e-42
DS9461_protein_10891	PF14765.1	PS-DH	1.8e-13
DS9461_protein_10891	PF00550.20	PP-binding	7.6e-06
DS9461_protein_10891	PF00975.15	Thioesterase	1.5e-13
DS0505_protein_10107	PF00109.21	ketoacyl-synt	2.5e-60
DS0505_protein_10107	PF02801.17	Ketoacyl-synt_C	2.1e-36
DS0505_protein_10107	PF00698.16	Acyl_transf_1	1e-42
DS0505_protein_10107	PF14765.1	PS-DH	1.8e-13
DS0505_protein_10107	PF00550.20	PP-binding	7.6e-06
DS0505_protein_10107	PF00975.15	Thioesterase	1.5e-13
DS0505_protein_5140	PF00550.20	PP-binding	2.6e-09
DS0505_protein_5140	PF00975.15	Thioesterase	8.7e-09
DS0505_protein_5139	PF02801.17	Ketoacyl-synt_C	7.3e-15
DS9461_protein_607	PF04479.8	RTA1	1.4e-07
DS0505_protein_5251	PF04479.8	RTA1	5.2e-07
DS9461_protein_1311	PF02902.14	Peptidase_C48	1.4e-16
DS0505_protein_785	PF02902.14	Peptidase_C48	1.4e-16
DS0505_protein_9855	PF00172.13	Zn_clus	2.9e-06
DS0505_protein_12320	PF00173.23	Cyt-b5	1.1e-19
DS9461_protein_1757	PF00173.23	Cyt-b5	1.6e-20
DS9461_protein_1758	PF00067.17	p450	3e-65
DS0505_protein_11612	PF00067.17	p450	1.5e-56
DS9461_protein_3613	PF00106.20	adh_short	6.4e-23
DS0505_protein_4465	PF00106.20	adh_short	7.8e-15
DS0505_protein_4480	PF00106.20	adh_short	6.4e-23
DS9461_protein_3614	PF00067.17	p450	2.7e-46
DS0505_protein_4481	PF00067.17	p450	2.4e-40
DS0505_protein_4466	PF00067.17	p450	5.9e-09
DS9461_protein_3616	PF13561.1	adh_short_C2	8e-14
DS0505_protein_9129	PF13561.1	adh_short_C2	7.9e-14
DS0505_protein_439	PF13561.1	adh_short_C2	7.8e-12
DS9461_protein_3620	PF00698.16	Acyl_transf_1	4.1e-29
DS9461_protein_3620	PF14765.1	PS-DH	2.4e-11
DS0505_protein_9133	PF00698.16	Acyl_transf_1	4.5e-29
DS0505_protein_9133	PF00550.20	PP-binding	3e-07
DS9461_protein_3903	PF00133.17	tRNA-synt_1	2.2e-19
DS9461_protein_3903	PF00133.17	tRNA-synt_1	5.1e-27
DS9461_protein_3903	PF00133.17	tRNA-synt_1	8.3e-12
DS9461_protein_3903	PF08264.8	Anticodon_1	8.7e-18
DS0505_protein_2210	PF00133.17	tRNA-synt_1	2.6e-19
DS0505_protein_2210	PF00133.17	tRNA-synt_1	6.4e-27
DS0505_protein_2210	PF00133.17	tRNA-synt_1	1e-11
DS0505_protein_2210	PF08264.8	Anticodon_1	1.1e-17
DS9461_protein_4537	PF00348.12	polyprenyl_synt	2.4e-05
DS9461_protein_4702	PF00176.18	SNF2_N	1.3e-07
DS9461_protein_4702	PF00271.26	Helicase_C	1.7e-11
DS0505_protein_5542	PF00176.18	SNF2_N	1e-07
DS0505_protein_5542	PF00271.26	Helicase_C	1.4e-11
DS9461_protein_5774	PF00155.16	Aminotran_1_2	4.3e-24
DS0505_protein_12888	PF00155.16	Aminotran_1_2	3.7e-24
DS9461_protein_7023	PF02458.10	Transferase	2.9e-10
DS0505_protein_12400	PF11807.3	DUF3328	1e-16
DS0505_protein_12400	PF02458.10	Transferase	7.6e-09
DS9461_protein_7024	PF11807.3	DUF3328	1e-17
DS9461_protein_7650	PF13489.1	Methyltransf_23	3.1e-09
DS0505_protein_4476	PF13489.1	Methyltransf_23	3.1e-09
DS9461_protein_8391	PF00400.27	WD40	1.7e-06
DS0505_protein_7935	PF00400.27	WD40	1.8e-05
DS0505_protein_7935	PF00400.27	WD40	3.6e-05
DS9461_protein_11931	PF00400.27	WD40	2.4e-05
DS9461_protein_8861	PF03221.11	HTH_Tnp_Tc5	1.5e-08
DS0505_protein_9347	PF03221.11	HTH_Tnp_Tc5	1.2e-07
DS9461_protein_12295	PF05225.11	HTH_psq	1.7e-06
DS9461_protein_12295	PF03221.11	HTH_Tnp_Tc5	0.00015
DS9461_protein_9012	PF00096.21	zf-C2H2	0.0045
DS9461_protein_9012	PF13894.1	zf-C2H2_4	0.041
DS9461_protein_9012	PF12756.2	zf-C2H2_2	0.0053
DS0505_protein_12251	PF00096.21	zf-C2H2	0.0026
DS0505_protein_12251	PF12171.3	zf-C2H2_jaz	5.3e-05
DS0505_protein_12251	PF12756.2	zf-C2H2_2	0.00015
DS9461_protein_11290	PF00096.21	zf-C2H2	0.0026
DS9461_protein_11290	PF12171.3	zf-C2H2_jaz	5.3e-05
DS9461_protein_11290	PF12756.2	zf-C2H2_2	0.00015
DS9461_protein_9025	PF00107.21	ADH_zinc_N	8.8e-10
DS0505_protein_2981	PF00107.21	ADH_zinc_N	6.9e-10
DS0505_protein_11287	PF00067.17	p450	5.7e-36
DS9461_protein_12265	PF00067.17	p450	2.4e-19
DS9461_protein_9523	PF07690.11	MFS_1	4.8e-10
DS0505_protein_12726	PF07690.11	MFS_1	1.5e-08
DS9461_protein_9894	PF00026.18	Asp	5.7e-52
DS0505_protein_6820	PF00026.18	Asp	2.6e-51
DS0505_protein_11981	PF00026.18	Asp	9.7e-42
DS9461_protein_10238	PF08354.5	DUF1729	1.5e-26
DS9461_protein_10238	PF13452.1	MaoC_dehydrat_N	1.1e-05
DS9461_protein_10238	PF01575.14	MaoC_dehydratas	4.6e-23
DS9461_protein_10238	PF00698.16	Acyl_transf_1	1.5e-47
DS9461_protein_10238	PF00067.17	p450	1.7e-49
DS0505_protein_9539	PF08354.5	DUF1729	2.2e-26
DS0505_protein_9539	PF13452.1	MaoC_dehydrat_N	5.7e-06
DS0505_protein_9539	PF01575.14	MaoC_dehydratas	4.3e-23
DS0505_protein_9539	PF00698.16	Acyl_transf_1	8.8e-49
DS0505_protein_9538	PF00067.17	p450	1.3e-49
DS9461_protein_10488	PF05225.11	HTH_psq	1.3e-09
DS0505_protein_12690	PF05225.11	HTH_psq	8e-09
DS0505_protein_12690	PF03221.11	HTH_Tnp_Tc5	2.5e-11
DS0505_protein_12690	PF03184.14	DDE_1	1.5e-29
DS9461_protein_12817	PF03221.11	HTH_Tnp_Tc5	2.8e-10
DS9461_protein_12817	PF03184.14	DDE_1	6.3e-30
DS0505_protein_6811	PF05365.7	UCR_UQCRX_QCR9	1e-22
DS9461_protein_3200	PF05365.7	UCR_UQCRX_QCR9	1e-22
DS9461_protein_22	PF04828.9	GFA	8.2e-19
DS0505_protein_8466	PF04828.9	GFA	8.2e-19
DS9461_protein_52	PF14295.1	PAN_4	0.12
DS9461_protein_52	PF00024.21	PAN_1	4.9e-06
DS0505_protein_824	PF14295.1	PAN_4	0.12
DS0505_protein_824	PF00024.21	PAN_1	4.9e-06
DS9461_protein_66	PF01485.16	IBR	1.7e-06
DS0505_protein_810	PF01485.16	IBR	1.7e-06
DS9461_protein_122	PF05047.11	L51_S25_CI-B8	3.8e-13
DS0505_protein_1415	PF05047.11	L51_S25_CI-B8	3.8e-13
DS9461_protein_165	PF12796.2	Ank_2	1.3e-14
DS9461_protein_165	PF12796.2	Ank_2	1.6e-12
DS9461_protein_165	PF12796.2	Ank_2	1e-11
DS0505_protein_10619	PF12796.2	Ank_2	1.3e-14
DS0505_protein_10619	PF12796.2	Ank_2	1.6e-12
DS0505_protein_10619	PF12796.2	Ank_2	1e-11
DS9461_protein_172	PF01284.18	MARVEL	2.1e-08
DS0505_protein_10613	PF01284.18	MARVEL	2.1e-08
DS9461_protein_212	PF04080.8	Per1	2.8e-100
DS0505_protein_7214	PF04080.8	Per1	2.8e-100
DS9461_protein_219	PF00187.14	Chitin_bind_1	4.3e-07
DS9461_protein_219	PF00704.23	Glyco_hydro_18	3.9e-55
DS0505_protein_7221	PF00187.14	Chitin_bind_1	4.3e-07
DS0505_protein_7221	PF00704.23	Glyco_hydro_18	3.9e-55
DS9461_protein_232	PF01423.17	LSM	4e-09
DS0505_protein_7234	PF01423.17	LSM	1.9e-06
DS9461_protein_342	PF00664.18	ABC_membrane	2.5e-05
DS9461_protein_342	PF00005.22	ABC_tran	1.2e-17
DS9461_protein_342	PF00664.18	ABC_membrane	1.2e-13
DS9461_protein_342	PF00005.22	ABC_tran	3.6e-22
DS0505_protein_8027	PF00664.18	ABC_membrane	2.5e-05
DS0505_protein_8027	PF00005.22	ABC_tran	1.2e-17
DS0505_protein_8027	PF00664.18	ABC_membrane	1.2e-13
DS0505_protein_8027	PF00005.22	ABC_tran	3.6e-22
DS9461_protein_437	PF00400.27	WD40	0.017
DS0505_protein_7569	PF00400.27	WD40	0.017
DS9461_protein_467	PF01237.13	Oxysterol_BP	5.5e-66
DS0505_protein_4686	PF01237.13	Oxysterol_BP	5.5e-66
DS9461_protein_506	PF01878.13	EVE	1.5e-51
DS0505_protein_10604	PF01878.13	EVE	1.5e-51
DS9461_protein_515	PF01398.16	JAB	6.3e-27
DS0505_protein_7666	PF01398.16	JAB	6.3e-27
DS0505_protein_2479	PF03881.9	Fructosamin_kin	2.9e-06
DS9461_protein_599	PF00085.15	Thioredoxin	7.3e-16
DS0505_protein_5243	PF00085.15	Thioredoxin	7.3e-16
DS9461_protein_617	PF01096.13	TFIIS_C	2.7e-10
DS0505_protein_5260	PF01096.13	TFIIS_C	2.7e-10
DS9461_protein_628	PF00501.23	AMP-binding	1e-05
DS0505_protein_5271	PF00501.23	AMP-binding	1e-05
DS9461_protein_644	PF01741.13	MscL	4.4e-14
DS0505_protein_1082	PF01741.13	MscL	4.4e-14
DS9461_protein_666	PF06624.7	RAMP4	3.4e-06
DS0505_protein_8450	PF06624.7	RAMP4	3.4e-06
DS9461_protein_700	PF02102.10	Peptidase_M35	2.5e-68
DS0505_protein_4072	PF02102.10	Peptidase_M35	2.5e-68
DS9461_protein_703	PF02129.13	Peptidase_S15	1.1e-34
DS9461_protein_703	PF08530.5	PepX_C	1.3e-32
DS0505_protein_8494	PF02129.13	Peptidase_S15	1.1e-34
DS0505_protein_8494	PF08530.5	PepX_C	2.1e-32
DS9461_protein_704	PF00172.13	Zn_clus	1.9e-09
DS9461_protein_704	PF04082.13	Fungal_trans	8e-23
DS0505_protein_8493	PF00172.13	Zn_clus	1.9e-09
DS0505_protein_8493	PF04082.13	Fungal_trans	5.5e-23
DS9461_protein_705	PF07690.11	MFS_1	1.8e-14
DS0505_protein_8492	PF07690.11	MFS_1	8.2e-15
DS9461_protein_706	PF05721.8	PhyH	1.1e-06
DS0505_protein_8491	PF05721.8	PhyH	1.1e-06
DS9461_protein_709	PF05729.7	NACHT	2.1e-06
DS9461_protein_709	PF12796.2	Ank_2	3.6e-07
DS9461_protein_709	PF12796.2	Ank_2	1.5e-14
DS0505_protein_8488	PF05729.7	NACHT	1.7e-06
DS0505_protein_8488	PF12796.2	Ank_2	2.5e-07
DS0505_protein_8488	PF12796.2	Ank_2	1.5e-14
DS9461_protein_806	PF08837.6	DUF1810	9.6e-39
DS0505_protein_5981	PF08837.6	DUF1810	9.6e-39
DS9461_protein_811	PF12511.3	DUF3716	6.2e-12
DS0505_protein_5986	PF12511.3	DUF3716	6.2e-12
DS9461_protein_823	PF00106.20	adh_short	1.6e-10
DS0505_protein_5998	PF00106.20	adh_short	1.3e-21
DS9461_protein_830	PF07335.6	Glyco_hydro_75	9.1e-35
DS0505_protein_3534	PF07335.6	Glyco_hydro_75	9e-35
DS9461_protein_864	PF00071.17	Ras	4.1e-37
DS9461_protein_871	PF14328.1	DUF4385	2.3e-56
DS0505_protein_4325	PF14328.1	DUF4385	1e-55
DS9461_protein_931	PF07859.8	Abhydrolase_3	5e-25
DS0505_protein_1788	PF07859.8	Abhydrolase_3	5e-25
DS9461_protein_987	PF10262.4	Rdx	7.1e-28
DS0505_protein_5317	PF10262.4	Rdx	7.1e-28
DS9461_protein_992	PF00067.17	p450	7.7e-46
DS0505_protein_1215	PF00067.17	p450	7.7e-46
DS9461_protein_1016	PF00067.17	p450	9.9e-30
DS0505_protein_249	PF00067.17	p450	9.9e-30
DS9461_protein_1017	PF00109.21	ketoacyl-synt	1.7e-59
DS9461_protein_1017	PF02801.17	Ketoacyl-synt_C	4.4e-35
DS9461_protein_1017	PF00698.16	Acyl_transf_1	1.6e-57
DS9461_protein_1017	PF14765.1	PS-DH	4.7e-47
DS9461_protein_1017	PF08240.7	ADH_N	4e-08
DS9461_protein_1017	PF00107.21	ADH_zinc_N	1.6e-17
DS9461_protein_1017	PF08659.5	KR	2.7e-62
DS0505_protein_250	PF00109.21	ketoacyl-synt	1.7e-59
DS0505_protein_250	PF02801.17	Ketoacyl-synt_C	4.4e-35
DS0505_protein_250	PF00698.16	Acyl_transf_1	1.6e-57
DS0505_protein_250	PF14765.1	PS-DH	4.7e-47
DS0505_protein_250	PF08240.7	ADH_N	4e-08
DS0505_protein_250	PF00107.21	ADH_zinc_N	1.6e-17
DS0505_protein_250	PF08659.5	KR	2.7e-62
DS9461_protein_1018	PF00975.15	Thioesterase	1.5e-19
DS0505_protein_251	PF00975.15	Thioesterase	1.5e-19
DS9461_protein_1019	PF00550.20	PP-binding	4.3e-07
DS9461_protein_1019	PF00668.15	Condensation	2.7e-69
DS9461_protein_1019	PF13745.1	HxxPF_rpt	1.5e-15
DS9461_protein_1019	PF00501.23	AMP-binding	1.1e-87
DS9461_protein_1019	PF13193.1	AMP-binding_C	7.4e-09
DS9461_protein_1019	PF00550.20	PP-binding	1.6e-12
DS9461_protein_1019	PF00668.15	Condensation	6e-24
DS0505_protein_252	PF00550.20	PP-binding	4.3e-07
DS0505_protein_252	PF00668.15	Condensation	2.7e-69
DS0505_protein_252	PF13745.1	HxxPF_rpt	1.5e-15
DS0505_protein_252	PF00501.23	AMP-binding	1.1e-87
DS0505_protein_252	PF13193.1	AMP-binding_C	7.4e-09
DS0505_protein_252	PF00550.20	PP-binding	1.4e-12
DS0505_protein_252	PF00668.15	Condensation	6e-24
DS9461_protein_1020	PF00067.17	p450	3e-67
DS0505_protein_253	PF00067.17	p450	3e-67
DS9461_protein_1021	PF00348.12	polyprenyl_synt	2.8e-27
DS0505_protein_254	PF00348.12	polyprenyl_synt	2.5e-27
DS9461_protein_1023	PF00172.13	Zn_clus	8e-06
DS0505_protein_256	PF00172.13	Zn_clus	8e-06
DS9461_protein_1075	PF12796.2	Ank_2	3.1e-16
DS0505_protein_3940	PF12796.2	Ank_2	2.3e-16
DS9461_protein_1093	PF08634.5	Pet127	4e-115
DS0505_protein_3958	PF08634.5	Pet127	4e-115
DS9461_protein_1113	PF00067.17	p450	1.3e-59
DS0505_protein_1169	PF00067.17	p450	1.7e-12
DS0505_protein_1169	PF00067.17	p450	3.5e-22
DS9461_protein_1117	PF03101.10	FAR1	0.00012
DS0505_protein_1165	PF03101.10	FAR1	0.00024
DS9461_protein_1126	PF05730.6	CFEM	1e-12
DS0505_protein_9202	PF05730.6	CFEM	1e-12
DS9461_protein_1127	PF00544.14	Pec_lyase_C	6e-36
DS0505_protein_9201	PF00544.14	Pec_lyase_C	8.8e-36
DS9461_protein_1136	PF08241.7	Methyltransf_11	1.6e-22
DS0505_protein_11143	PF08241.7	Methyltransf_11	1.6e-22
DS9461_protein_1171	PF03911.11	Sec61_beta	7.2e-19
DS0505_protein_5117	PF03911.11	Sec61_beta	9.8e-21
DS9461_protein_1198	PF11951.3	Fungal_trans_2	0.00012
DS0505_protein_628	PF11951.3	Fungal_trans_2	0.00012
DS9461_protein_1201	PF04479.8	RTA1	1.9e-55
DS0505_protein_631	PF04479.8	RTA1	1.9e-55
DS9461_protein_1203	PF02386.11	TrkH	2.3e-105
DS0505_protein_633	PF02386.11	TrkH	2.1e-105
DS9461_protein_1221	PF07732.10	Cu-oxidase_3	2.1e-21
DS9461_protein_1221	PF00394.17	Cu-oxidase	1.2e-16
DS9461_protein_1221	PF07731.9	Cu-oxidase_2	2e-06
DS0505_protein_652	PF07732.10	Cu-oxidase_3	2.1e-21
DS0505_protein_652	PF00394.17	Cu-oxidase	1.2e-16
DS0505_protein_652	PF07731.9	Cu-oxidase_2	2e-06
DS9461_protein_1231	PF13450.1	NAD_binding_8	4.7e-12
DS0505_protein_662	PF13450.1	NAD_binding_8	4.7e-12
DS9461_protein_1239	PF00109.21	ketoacyl-synt	4.1e-05
DS9461_protein_1239	PF00109.21	ketoacyl-synt	9e-06
DS9461_protein_1239	PF02801.17	Ketoacyl-synt_C	9.5e-26
DS9461_protein_1239	PF00698.16	Acyl_transf_1	1.5e-09
DS9461_protein_1239	PF00698.16	Acyl_transf_1	8.8e-06
DS9461_protein_1239	PF08659.5	KR	3.4e-40
DS0505_protein_670	PF00109.21	ketoacyl-synt	4.3e-05
DS0505_protein_670	PF00109.21	ketoacyl-synt	9.5e-06
DS0505_protein_670	PF02801.17	Ketoacyl-synt_C	1e-25
DS0505_protein_670	PF00698.16	Acyl_transf_1	1.6e-09
DS0505_protein_670	PF00698.16	Acyl_transf_1	9.3e-06
DS0505_protein_670	PF08659.5	KR	2.1e-32
DS0505_protein_670	PF00550.20	PP-binding	1.8e-05
DS9461_protein_1240	PF00005.22	ABC_tran	3.6e-08
DS9461_protein_1240	PF00664.18	ABC_membrane	2.6e-07
DS0505_protein_671	PF00005.22	ABC_tran	3.6e-08
DS0505_protein_671	PF00664.18	ABC_membrane	2.6e-07
DS9461_protein_1242	PF00501.23	AMP-binding	1.4e-09
DS9461_protein_1242	PF00668.15	Condensation	2.7e-15
DS0505_protein_673	PF00501.23	AMP-binding	1.4e-09
DS0505_protein_673	PF00668.15	Condensation	2.7e-15
DS9461_protein_1243	PF00106.20	adh_short	1.2e-24
DS0505_protein_674	PF00106.20	adh_short	1.2e-24
DS9461_protein_1245	PF01546.23	Peptidase_M20	2.1e-08
DS9461_protein_1245	PF07687.9	M20_dimer	7.1e-05
DS0505_protein_676	PF01546.23	Peptidase_M20	2.1e-08
DS0505_protein_676	PF07687.9	M20_dimer	7.1e-05
DS9461_protein_1261	PF00583.19	Acetyltransf_1	2e-06
DS0505_protein_693	PF00583.19	Acetyltransf_1	2e-06
DS9461_protein_1266	PF00230.15	MIP	1.2e-44
DS0505_protein_698	PF00230.15	MIP	1.2e-44
DS0505_protein_8635	PF01565.18	FAD_binding_4	1.2e-14
DS0505_protein_8635	PF08031.7	BBE	1.3e-09
DS0505_protein_8636	PF00067.17	p450	1.2e-24
DS0505_protein_8636	PF00067.17	p450	1.6e-21
DS0505_protein_7444	PF02953.10	zf-Tim10_DDP	1.2e-19
DS0505_protein_7450	PF04099.7	Sybindin	4.2e-17
DS0505_protein_7451	PF00533.21	BRCT	1.9e-05
DS0505_protein_11176	PF05225.11	HTH_psq	3.5e-06
DS0505_protein_6023	PF12311.3	DUF3632	2.9e-13
DS0505_protein_2313	PF14420.1	Clr5	7.7e-17
DS0505_protein_6531	PF01323.15	DSBA	1.9e-09
DS0505_protein_5281	PF00176.18	SNF2_N	1.8e-06
DS9461_protein_1629	PF06179.7	Med22	1.3e-11
DS0505_protein_3524	PF06179.7	Med22	1.3e-11
DS9461_protein_1641	PF03067.10	Chitin_bind_3	1e-16
DS0505_protein_3512	PF03067.10	Chitin_bind_3	1e-16
DS9461_protein_1653	PF06985.6	HET	9.2e-26
DS0505_protein_9806	PF06985.6	HET	1e-21
DS9461_protein_1656	PF01912.13	eIF-6	1.5e-15
DS9461_protein_1656	PF01912.13	eIF-6	1.9e-48
DS0505_protein_606	PF01912.13	eIF-6	1.5e-15
DS0505_protein_606	PF01912.13	eIF-6	1.9e-48
DS9461_protein_1685	PF13350.1	Y_phosphatase3	1.8e-28
DS9461_protein_1685	PF13348.1	Y_phosphatase3C	9.9e-06
DS0505_protein_6657	PF13350.1	Y_phosphatase3	1.8e-28
DS0505_protein_6657	PF13348.1	Y_phosphatase3C	9.9e-06
DS9461_protein_1692	PF07690.11	MFS_1	7e-34
DS0505_protein_6664	PF07690.11	MFS_1	7e-34
DS9461_protein_1693	PF00891.13	Methyltransf_2	2.4e-26
DS0505_protein_6665	PF00891.13	Methyltransf_2	2.4e-26
DS9461_protein_1744	PF05730.6	CFEM	1.2e-08
DS0505_protein_3043	PF05730.6	CFEM	1.2e-08
DS9461_protein_1753	PF12296.3	HsbA	1.1e-09
DS0505_protein_8809	PF12296.3	HsbA	1.1e-09
DS9461_protein_1754	PF00109.21	ketoacyl-synt	1.1e-20
DS0505_protein_12322	PF00109.21	ketoacyl-synt	3.7e-26
DS9461_protein_1755	PF03959.8	FSH1	5.4e-29
DS0505_protein_12321	PF03959.8	FSH1	5.4e-29
DS9461_protein_1769	PF01565.18	FAD_binding_4	3.9e-17
DS9461_protein_1769	PF08031.7	BBE	4.5e-09
DS0505_protein_9700	PF01565.18	FAD_binding_4	3.9e-17
DS0505_protein_9700	PF08031.7	BBE	4.5e-09
DS9461_protein_1770	PF06985.6	HET	1.6e-22
DS0505_protein_9701	PF06985.6	HET	1.6e-22
DS9461_protein_1810	PF05730.6	CFEM	2.8e-08
DS0505_protein_2208	PF05730.6	CFEM	2.8e-08
DS9461_protein_1825	PF00067.17	p450	5.2e-48
DS0505_protein_1497	PF00067.17	p450	5.2e-48
DS9461_protein_1829	PF08241.7	Methyltransf_11	2.9e-25
DS0505_protein_1501	PF08241.7	Methyltransf_11	2.9e-25
DS9461_protein_1846	PF00248.16	Aldo_ket_red	8.8e-70
DS0505_protein_11200	PF00248.16	Aldo_ket_red	5.1e-70
DS9461_protein_1863	PF07690.11	MFS_1	4.4e-18
DS0505_protein_4464	PF07690.11	MFS_1	4.4e-18
DS9461_protein_1870	PF02966.11	DIM1	1.2e-69
DS0505_protein_10491	PF02966.11	DIM1	1.2e-69
DS9461_protein_1894	PF07632.6	DUF1593	1.6e-87
DS0505_protein_3107	PF07632.6	DUF1593	1.6e-87
DS9461_protein_1895	PF00083.19	Sugar_tr	7.2e-65
DS0505_protein_3108	PF00083.19	Sugar_tr	7.2e-65
DS9461_protein_2018	PF07690.11	MFS_1	1.4e-29
DS0505_protein_6707	PF07690.11	MFS_1	2.7e-29
DS9461_protein_2031	PF09174.5	Maf1	1.1e-58
DS0505_protein_7382	PF09174.5	Maf1	1.1e-58
DS9461_protein_2032	PF01217.15	Clat_adaptor_s	8.5e-51
DS0505_protein_7383	PF01217.15	Clat_adaptor_s	8.5e-51
DS9461_protein_2043	PF00067.17	p450	9.5e-76
DS0505_protein_10763	PF00067.17	p450	4.3e-62
DS9461_protein_2070	PF12850.2	Metallophos_2	7e-08
DS0505_protein_6252	PF12850.2	Metallophos_2	7e-08
DS9461_protein_2103	PF11374.3	DUF3176	3.8e-20
DS0505_protein_9928	PF11374.3	DUF3176	9e-10
DS9461_protein_2123	PF00067.17	p450	2.8e-54
DS0505_protein_1800	PF00067.17	p450	2.8e-54
DS9461_protein_2139	PF00484.14	Pro_CA	6.7e-34
DS0505_protein_1815	PF00484.14	Pro_CA	6.7e-34
DS9461_protein_2151	PF13520.1	AA_permease_2	3.6e-70
DS0505_protein_11960	PF13520.1	AA_permease_2	3.6e-70
DS9461_protein_2152	PF02230.11	Abhydrolase_2	1.6e-13
DS9461_protein_2152	PF02230.11	Abhydrolase_2	3e-05
DS0505_protein_11961	PF02230.11	Abhydrolase_2	2e-13
DS9461_protein_2170	PF12585.3	DUF3759	5.7e-37
DS0505_protein_4787	PF12585.3	DUF3759	5.7e-37
DS9461_protein_2176	PF07859.8	Abhydrolase_3	2.8e-61
DS0505_protein_4781	PF07859.8	Abhydrolase_3	5.7e-62
DS9461_protein_2186	PF00023.25	Ank	0.016
DS9461_protein_2186	PF00082.17	Peptidase_S8	1.2e-18
DS0505_protein_4772	PF00023.25	Ank	0.017
DS0505_protein_4772	PF00082.17	Peptidase_S8	1.3e-18
DS9461_protein_2188	PF12796.2	Ank_2	1.1e-15
DS9461_protein_2188	PF12796.2	Ank_2	4.9e-15
DS9461_protein_2188	PF12796.2	Ank_2	1e-14
DS9461_protein_2188	PF12796.2	Ank_2	1.7e-10
DS9461_protein_2188	PF12796.2	Ank_2	1e-08
DS9461_protein_2188	PF12796.2	Ank_2	4.3e-07
DS9461_protein_2188	PF12796.2	Ank_2	5.6e-13
DS9461_protein_2188	PF00023.25	Ank	7.2e-06
DS0505_protein_4770	PF12796.2	Ank_2	1.1e-15
DS0505_protein_4770	PF12796.2	Ank_2	4.9e-15
DS0505_protein_4770	PF12796.2	Ank_2	1e-14
DS0505_protein_4770	PF12796.2	Ank_2	1.7e-10
DS0505_protein_4770	PF12796.2	Ank_2	1e-08
DS0505_protein_4770	PF12796.2	Ank_2	4.3e-07
DS0505_protein_4770	PF12796.2	Ank_2	5.6e-13
DS0505_protein_4770	PF00023.25	Ank	7.2e-06
DS9461_protein_2195	PF01435.13	Peptidase_M48	8.3e-38
DS0505_protein_10498	PF01435.13	Peptidase_M48	8.3e-38
DS9461_protein_2205	PF02765.12	POT1	3.1e-08
DS0505_protein_1962	PF02765.12	POT1	3.1e-08
DS9461_protein_2261	PF02668.11	TauD	1.6e-49
DS0505_protein_9096	PF02668.11	TauD	1.6e-49
DS9461_protein_2265	PF00067.17	p450	1.2e-60
DS0505_protein_9092	PF00067.17	p450	1.2e-60
DS9461_protein_2270	PF05368.8	NmrA	9.1e-28
DS0505_protein_9086	PF05368.8	NmrA	9.1e-28
DS9461_protein_2277	PF02102.10	Peptidase_M35	1.4e-05
DS0505_protein_10841	PF02102.10	Peptidase_M35	5e-05
DS9461_protein_2293	PF00176.18	SNF2_N	3.6e-61
DS9461_protein_2293	PF00097.20	zf-C3HC4	8e-06
DS9461_protein_2293	PF00271.26	Helicase_C	3.7e-09
DS0505_protein_2628	PF00176.18	SNF2_N	3.6e-61
DS0505_protein_2628	PF00097.20	zf-C3HC4	8e-06
DS0505_protein_2628	PF00271.26	Helicase_C	3.7e-09
DS9461_protein_2310	PF00005.22	ABC_tran	1.4e-22
DS9461_protein_2310	PF00664.18	ABC_membrane	2.9e-19
DS9461_protein_2310	PF00005.22	ABC_tran	2.9e-20
DS0505_protein_2646	PF00005.22	ABC_tran	1.2e-22
DS0505_protein_2646	PF00664.18	ABC_membrane	2.9e-19
DS0505_protein_2646	PF00005.22	ABC_tran	2.9e-20
DS9461_protein_2312	PF00172.13	Zn_clus	3.1e-08
DS0505_protein_2648	PF00172.13	Zn_clus	3.1e-08
DS9461_protein_2315	PF11807.3	DUF3328	1.5e-21
DS0505_protein_2651	PF11807.3	DUF3328	1.5e-21
DS9461_protein_2320	PF11807.3	DUF3328	2.4e-25
DS0505_protein_2656	PF11807.3	DUF3328	2.4e-25
DS9461_protein_2321	PF11807.3	DUF3328	3.2e-09
DS0505_protein_2657	PF11807.3	DUF3328	3.2e-09
DS9461_protein_2379	PF13522.1	GATase_6	2.2e-18
DS9461_protein_2379	PF00733.16	Asn_synthase	1.8e-19
DS0505_protein_7304	PF13522.1	GATase_6	2.2e-15
DS0505_protein_7304	PF00733.16	Asn_synthase	5.2e-21
DS9461_protein_2380	PF06985.6	HET	4.2e-26
DS0505_protein_7303	PF06985.6	HET	3.3e-26
DS9461_protein_2388	PF07690.11	MFS_1	6.7e-26
DS0505_protein_7295	PF07690.11	MFS_1	3.6e-26
DS9461_protein_2390	PF09792.4	But2	1.3e-35
DS0505_protein_7294	PF09792.4	But2	5.4e-36
DS9461_protein_2413	PF00171.17	Aldedh	2.9e-08
DS0505_protein_7894	PF00171.17	Aldedh	2.9e-08
DS9461_protein_2415	PF01070.13	FMN_dh	3.2e-32
DS0505_protein_7892	PF01070.13	FMN_dh	3.2e-32
DS9461_protein_2416	PF00172.13	Zn_clus	5.3e-09
DS9461_protein_2416	PF11951.3	Fungal_trans_2	4.5e-49
DS9461_protein_2416	PF01425.16	Amidase	1.4e-77
DS0505_protein_7891	PF00172.13	Zn_clus	5.3e-09
DS0505_protein_7891	PF11951.3	Fungal_trans_2	4.5e-49
DS0505_protein_7891	PF01425.16	Amidase	1.4e-77
DS9461_protein_2421	PF14856.1	Hce2	1.3e-09
DS0505_protein_1776	PF14856.1	Hce2	2.4e-08
DS9461_protein_2436	PF02668.11	TauD	1.9e-49
DS0505_protein_1330	PF02668.11	TauD	2.5e-49
DS9461_protein_2437	PF00668.15	Condensation	2.8e-08
DS9461_protein_2437	PF00501.23	AMP-binding	1.3e-07
DS0505_protein_1329	PF00668.15	Condensation	2.8e-08
DS0505_protein_1329	PF00501.23	AMP-binding	1.3e-07
DS9461_protein_2438	PF00501.23	AMP-binding	1.5e-26
DS0505_protein_1328	PF00501.23	AMP-binding	1.5e-26
DS9461_protein_2441	PF10544.4	T5orf172	1.9e-17
DS0505_protein_1325	PF10544.4	T5orf172	1.9e-17
DS9461_protein_2453	PF00651.26	BTB	1.3e-13
DS0505_protein_1312	PF00651.26	BTB	1.3e-13
DS9461_protein_2472	PF01476.15	LysM	1.3e-05
DS9461_protein_2472	PF01476.15	LysM	7.2e-07
DS0505_protein_12155	PF01476.15	LysM	1.3e-05
DS0505_protein_12155	PF01476.15	LysM	7.2e-07
DS9461_protein_2539	PF11654.3	DUF2665	6.4e-07
DS0505_protein_5366	PF11654.3	DUF2665	6.4e-07
DS9461_protein_2545	PF05347.10	Complex1_LYR	5.9e-05
DS0505_protein_5372	PF05347.10	Complex1_LYR	5.9e-05
DS9461_protein_2601	PF13350.1	Y_phosphatase3	2e-42
DS9461_protein_2601	PF13348.1	Y_phosphatase3C	8.1e-14
DS0505_protein_1752	PF13350.1	Y_phosphatase3	2e-42
DS0505_protein_1752	PF13348.1	Y_phosphatase3C	8.1e-14
DS9461_protein_2630	PF00067.17	p450	3.1e-43
DS0505_protein_6747	PF00067.17	p450	2.6e-43
DS9461_protein_2631	PF00067.17	p450	1.5e-61
DS0505_protein_6746	PF00067.17	p450	8.5e-62
DS9461_protein_2633	PF07690.11	MFS_1	8.1e-36
DS0505_protein_6744	PF07690.11	MFS_1	1.2e-35
DS9461_protein_2634	PF06766.6	Hydrophobin_2	1.4e-26
DS0505_protein_6743	PF06766.6	Hydrophobin_2	1.4e-26
DS9461_protein_2639	PF11327.3	DUF3129	1.2e-54
DS0505_protein_566	PF11327.3	DUF3129	1.2e-54
DS9461_protein_2644	PF12505.3	DUF3712	2.1e-22
DS0505_protein_572	PF12505.3	DUF3712	2.1e-22
DS9461_protein_2659	PF00300.17	His_Phos_1	8.5e-20
DS0505_protein_9069	PF00300.17	His_Phos_1	8e-20
DS9461_protein_2673	PF00732.14	GMC_oxred_N	1.1e-11
DS9461_protein_2673	PF05199.8	GMC_oxred_C	4.9e-29
DS0505_protein_9055	PF00732.14	GMC_oxred_N	1e-11
DS0505_protein_9055	PF05199.8	GMC_oxred_C	4.7e-29
DS9461_protein_2674	PF03171.15	2OG-FeII_Oxy	1.5e-10
DS0505_protein_9054	PF03171.15	2OG-FeII_Oxy	1.5e-10
DS9461_protein_2675	PF00106.20	adh_short	9.8e-22
DS0505_protein_9053	PF00106.20	adh_short	9e-19
DS9461_protein_2677	PF00109.21	ketoacyl-synt	0.00011
DS9461_protein_2677	PF02801.17	Ketoacyl-synt_C	2.5e-36
DS9461_protein_2677	PF00698.16	Acyl_transf_1	2.5e-17
DS9461_protein_2677	PF00698.16	Acyl_transf_1	1.3e-05
DS9461_protein_2677	PF14765.1	PS-DH	3.5e-53
DS9461_protein_2677	PF08242.7	Methyltransf_12	3.4e-10
DS9461_protein_2677	PF08659.5	KR	6.6e-36
DS0505_protein_9051	PF00109.21	ketoacyl-synt	0.00011
DS0505_protein_9051	PF02801.17	Ketoacyl-synt_C	2.5e-36
DS0505_protein_9051	PF00698.16	Acyl_transf_1	2.9e-17
DS0505_protein_9051	PF14765.1	PS-DH	2e-53
DS0505_protein_9051	PF08242.7	Methyltransf_12	2.9e-10
DS0505_protein_9051	PF08659.5	KR	3e-31
DS0505_protein_9051	PF00550.20	PP-binding	4.2e-05
DS9461_protein_2698	PF00324.16	AA_permease	6.4e-108
DS0505_protein_5783	PF00324.16	AA_permease	6.4e-108
DS9461_protein_2719	PF01822.14	WSC	1.4e-18
DS0505_protein_6428	PF01822.14	WSC	1.4e-18
DS9461_protein_2748	PF00467.24	KOW	4.6e-07
DS0505_protein_8581	PF00467.24	KOW	4.6e-07
DS9461_protein_2763	PF00501.23	AMP-binding	1.1e-76
DS9461_protein_2763	PF00550.20	PP-binding	1e-07
DS9461_protein_2763	PF00668.15	Condensation	2.3e-52
DS9461_protein_2763	PF13745.1	HxxPF_rpt	7.7e-17
DS9461_protein_2763	PF00501.23	AMP-binding	5.7e-85
DS9461_protein_2763	PF13193.1	AMP-binding_C	5.7e-05
DS9461_protein_2763	PF00550.20	PP-binding	6.4e-12
DS9461_protein_2763	PF00668.15	Condensation	2.2e-64
DS9461_protein_2763	PF13745.1	HxxPF_rpt	2.5e-17
DS9461_protein_2763	PF00501.23	AMP-binding	6.5e-86
DS9461_protein_2763	PF13193.1	AMP-binding_C	3.7e-10
DS9461_protein_2763	PF00550.20	PP-binding	3.1e-07
DS9461_protein_2763	PF00668.15	Condensation	3.1e-31
DS0505_protein_9473	PF00501.23	AMP-binding	1.1e-76
DS0505_protein_9473	PF00550.20	PP-binding	1e-07
DS0505_protein_9473	PF00668.15	Condensation	2.3e-52
DS0505_protein_9473	PF13745.1	HxxPF_rpt	7.7e-17
DS0505_protein_9473	PF00501.23	AMP-binding	5.7e-85
DS0505_protein_9473	PF13193.1	AMP-binding_C	5.7e-05
DS0505_protein_9473	PF00550.20	PP-binding	6.4e-12
DS0505_protein_9473	PF00668.15	Condensation	2.2e-64
DS0505_protein_9473	PF13745.1	HxxPF_rpt	2.5e-17
DS0505_protein_9473	PF00501.23	AMP-binding	6.5e-86
DS0505_protein_9473	PF13193.1	AMP-binding_C	1.4e-10
DS0505_protein_9473	PF00550.20	PP-binding	3.1e-07
DS0505_protein_9473	PF00668.15	Condensation	3.1e-31
DS9461_protein_2764	PF02558.11	ApbA	5.8e-22
DS9461_protein_2764	PF08546.6	ApbA_C	1.3e-32
DS0505_protein_9474	PF02558.11	ApbA	5.8e-22
DS0505_protein_9474	PF08546.6	ApbA_C	1.3e-32
DS9461_protein_2780	PF01391.13	Collagen	1.4e-05
DS0505_protein_3397	PF01391.13	Collagen	2.6e-09
DS9461_protein_2805	PF04072.9	LCM	1e-30
DS0505_protein_3422	PF04072.9	LCM	1e-30
DS9461_protein_2814	PF02458.10	Transferase	1.6e-20
DS0505_protein_12469	PF02458.10	Transferase	3e-20
DS9461_protein_2817	PF00160.16	Pro_isomerase	1.2e-52
DS0505_protein_12472	PF00160.16	Pro_isomerase	1.2e-52
DS9461_protein_2830	PF03881.9	Fructosamin_kin	1.6e-29
DS0505_protein_8751	PF03881.9	Fructosamin_kin	1.9e-29
DS9461_protein_2831	PF07690.11	MFS_1	4.4e-41
DS0505_protein_8752	PF07690.11	MFS_1	4.4e-41
DS9461_protein_2833	PF00891.13	Methyltransf_2	2.1e-35
DS0505_protein_8754	PF00891.13	Methyltransf_2	2.1e-35
DS9461_protein_2834	PF00891.13	Methyltransf_2	1.6e-25
DS0505_protein_8755	PF00891.13	Methyltransf_2	1.6e-25
DS9461_protein_2851	PF01613.13	Flavin_Reduct	4.4e-20
DS0505_protein_8772	PF01613.13	Flavin_Reduct	4.4e-20
DS9461_protein_2852	PF02112.10	PDEase_II	1.1e-21
DS9461_protein_2852	PF02112.10	PDEase_II	1.8e-20
DS0505_protein_8773	PF02112.10	PDEase_II	1.1e-21
DS0505_protein_8773	PF02112.10	PDEase_II	1.8e-20
DS9461_protein_2855	PF00067.17	p450	4.6e-75
DS0505_protein_5769	PF00067.17	p450	4.6e-75
DS9461_protein_2870	PF00030.14	Crystall	1.9e-05
DS0505_protein_2385	PF00030.14	Crystall	1.9e-05
DS9461_protein_2890	PF01184.14	Grp1_Fun34_YaaH	8.4e-69
DS0505_protein_1346	PF01184.14	Grp1_Fun34_YaaH	8.4e-69
DS9461_protein_2917	PF07510.6	DUF1524	1.5e-14
DS0505_protein_3852	PF07510.6	DUF1524	1.5e-14
DS9461_protein_2961	PF10294.4	Methyltransf_16	2.8e-21
DS0505_protein_11711	PF10294.4	Methyltransf_16	2.8e-21
DS9461_protein_3006	PF00505.14	HMG_box	6.5e-05
DS0505_protein_1563	PF00505.14	HMG_box	6.5e-05
DS9461_protein_3055	PF05368.8	NmrA	2.1e-23
DS0505_protein_1514	PF05368.8	NmrA	2.1e-23
DS9461_protein_3099	PF00106.20	adh_short	9.6e-12
DS0505_protein_5086	PF00106.20	adh_short	1.3e-11
DS9461_protein_3100	PF11951.3	Fungal_trans_2	1.2e-22
DS0505_protein_5085	PF00172.13	Zn_clus	1.4e-06
DS0505_protein_5085	PF11951.3	Fungal_trans_2	3.1e-23
DS9461_protein_3104	PF00069.20	Pkinase	3.8e-22
DS0505_protein_5081	PF00069.20	Pkinase	3.8e-22
DS9461_protein_3106	PF00069.20	Pkinase	2e-17
DS0505_protein_5079	PF00069.20	Pkinase	2e-17
DS9461_protein_3109	PF01613.13	Flavin_Reduct	6.6e-12
DS0505_protein_5076	PF01613.13	Flavin_Reduct	6.6e-12
DS9461_protein_3112	PF06985.6	HET	1.7e-13
DS0505_protein_6587	PF06985.6	HET	1.6e-16
DS9461_protein_3173	PF06985.6	HET	7.1e-05
DS9461_protein_3174	PF07690.11	MFS_1	1.5e-36
DS0505_protein_10055	PF07690.11	MFS_1	1.5e-36
DS9461_protein_3175	PF00884.18	Sulfatase	1.3e-59
DS0505_protein_10054	PF00884.18	Sulfatase	1.3e-59
DS9461_protein_3180	PF00135.23	COesterase	1.4e-72
DS0505_protein_9603	PF00135.23	COesterase	3.5e-72
DS9461_protein_3182	PF09445.5	Methyltransf_15	1.2e-42
DS0505_protein_7708	PF09445.5	Methyltransf_15	1.2e-42
DS9461_protein_3205	PF13854.1	Kelch_5	6.4e-05
DS0505_protein_6816	PF13854.1	Kelch_5	6.4e-05
DS9461_protein_3210	PF11927.3	DUF3445	4.6e-69
DS0505_protein_7738	PF11927.3	DUF3445	4.6e-69
DS9461_protein_3213	PF00085.15	Thioredoxin	6.6e-21
DS0505_protein_7741	PF00085.15	Thioredoxin	6.6e-21
DS9461_protein_3224	PF03443.9	Glyco_hydro_61	2.2e-41
DS9461_protein_3224	PF00734.13	CBM_1	6.3e-10
DS0505_protein_7752	PF03443.9	Glyco_hydro_61	2.2e-41
DS0505_protein_7752	PF00734.13	CBM_1	6.3e-10
DS9461_protein_3227	PF04828.9	GFA	8.7e-07
DS0505_protein_12425	PF04828.9	GFA	8.7e-07
DS9461_protein_3279	PF04185.9	Phosphoesterase	1.4e-32
DS0505_protein_3588	PF04185.9	Phosphoesterase	1.4e-32
DS9461_protein_3280	PF07732.10	Cu-oxidase_3	7.6e-42
DS9461_protein_3280	PF00394.17	Cu-oxidase	2.2e-34
DS9461_protein_3280	PF07731.9	Cu-oxidase_2	1.7e-30
DS0505_protein_3589	PF07732.10	Cu-oxidase_3	7.6e-42
DS0505_protein_3589	PF00394.17	Cu-oxidase	2.2e-34
DS0505_protein_3589	PF07731.9	Cu-oxidase_2	1.7e-30
DS9461_protein_3281	PF01557.13	FAA_hydrolase	6.2e-53
DS0505_protein_3590	PF01557.13	FAA_hydrolase	6.2e-53
DS9461_protein_3334	PF02801.17	Ketoacyl-synt_C	1e-15
DS0505_protein_12687	PF02801.17	Ketoacyl-synt_C	1e-15
DS9461_protein_3354	PF01569.16	PAP2	6.5e-23
DS0505_protein_12298	PF01569.16	PAP2	6.5e-23
DS9461_protein_3358	PF00331.15	Glyco_hydro_10	4.2e-95
DS0505_protein_3867	PF00331.15	Glyco_hydro_10	2.1e-96
DS9461_protein_3359	PF03893.11	Lipase3_N	1.2e-06
DS0505_protein_3868	PF03893.11	Lipase3_N	2.3e-05
DS0505_protein_3868	PF01764.20	Lipase_3	2.5e-35
DS9461_protein_3402	PF01042.16	Ribonuc_L-PSP	3.8e-17
DS0505_protein_10917	PF01042.16	Ribonuc_L-PSP	3.8e-17
DS9461_protein_3436	PF04749.12	PLAC8	8.3e-23
DS0505_protein_11294	PF04749.12	PLAC8	8.3e-23
DS9461_protein_3437	PF03169.10	OPT	1.2e-129
DS0505_protein_11295	PF03169.10	OPT	1.2e-129
DS9461_protein_3442	PF12697.2	Abhydrolase_6	1.3e-13
DS0505_protein_11300	PF12697.2	Abhydrolase_6	1.3e-13
DS9461_protein_3486	PF00557.19	Peptidase_M24	2.5e-11
DS0505_protein_3278	PF00557.19	Peptidase_M24	2.5e-11
DS9461_protein_3501	PF01565.18	FAD_binding_4	1.5e-18
DS9461_protein_3501	PF08031.7	BBE	6.6e-09
DS0505_protein_1387	PF01565.18	FAD_binding_4	1.3e-18
DS0505_protein_1387	PF08031.7	BBE	6.6e-09
DS9461_protein_3503	PF05729.7	NACHT	1.2e-06
DS9461_protein_3503	PF12796.2	Ank_2	6.2e-22
DS9461_protein_3503	PF00023.25	Ank	0.00024
DS0505_protein_1385	PF05729.7	NACHT	1.2e-06
DS0505_protein_1385	PF12796.2	Ank_2	1.1e-22
DS0505_protein_1385	PF00023.25	Ank	0.00024
DS9461_protein_3504	PF01048.15	PNP_UDP_1	1.8e-12
DS0505_protein_1384	PF01048.15	PNP_UDP_1	1.6e-12
DS9461_protein_3509	PF04072.9	LCM	6.6e-37
DS9461_protein_3529	PF01161.15	PBP	4.4e-21
DS0505_protein_1479	PF01161.15	PBP	4.4e-21
DS9461_protein_3548	PF00096.21	zf-C2H2	0.0065
DS0505_protein_4512	PF00096.21	zf-C2H2	0.0065
DS9461_protein_3553	PF13238.1	AAA_18	5.2e-08
DS0505_protein_10945	PF13238.1	AAA_18	5.2e-08
DS9461_protein_3554	PF06985.6	HET	7.4e-33
DS0505_protein_10944	PF06985.6	HET	7.4e-33
DS9461_protein_3587	PF04927.7	SMP	1.2e-05
DS0505_protein_12036	PF04927.7	SMP	1.2e-05
DS9461_protein_3662	PF00646.28	F-box	2.9e-05
DS0505_protein_4383	PF00646.28	F-box	2.9e-05
DS9461_protein_3666	PF00856.23	SET	3.7e-07
DS0505_protein_4379	PF00856.23	SET	3.7e-07
DS9461_protein_3699	PF03079.9	ARD	1.3e-47
DS0505_protein_7896	PF03079.9	ARD	1.3e-47
DS9461_protein_3720	PF00106.20	adh_short	1.5e-14
DS0505_protein_43	PF00106.20	adh_short	1.5e-14
DS9461_protein_3727	PF13465.1	zf-H2C2_2	4.6e-07
DS9461_protein_3727	PF00172.13	Zn_clus	1.1e-06
DS0505_protein_8836	PF13465.1	zf-H2C2_2	4.6e-07
DS0505_protein_8836	PF00172.13	Zn_clus	1.1e-06
DS9461_protein_3741	PF02801.17	Ketoacyl-synt_C	4.8e-15
DS0505_protein_11720	PF02801.17	Ketoacyl-synt_C	4.8e-15
DS9461_protein_3742	PF00067.17	p450	1.4e-33
DS0505_protein_11719	PF00067.17	p450	1.4e-33
DS9461_protein_3743	PF00067.17	p450	4e-44
DS0505_protein_11718	PF00067.17	p450	8.1e-21
DS0505_protein_11718	PF00067.17	p450	2.8e-14
DS9461_protein_3744	PF00106.20	adh_short	2.2e-20
DS0505_protein_12273	PF00106.20	adh_short	1.3e-20
DS9461_protein_3745	PF00501.23	AMP-binding	3.8e-06
DS9461_protein_3745	PF00501.23	AMP-binding	1.4e-06
DS0505_protein_12274	PF00501.23	AMP-binding	3.8e-06
DS0505_protein_12274	PF00501.23	AMP-binding	1.4e-06
DS9461_protein_3797	PF07690.11	MFS_1	5.6e-30
DS0505_protein_9456	PF07690.11	MFS_1	5.6e-30
DS9461_protein_3811	PF10604.4	Polyketide_cyc2	6.7e-07
DS0505_protein_9765	PF10604.4	Polyketide_cyc2	6.7e-07
DS9461_protein_3847	PF00787.19	PX	1.9e-24
DS0505_protein_11600	PF00787.19	PX	1.9e-24
DS9461_protein_3872	PF05729.7	NACHT	5.9e-05
DS0505_protein_9479	PF05729.7	NACHT	5.9e-05
DS9461_protein_3980	PF02230.11	Abhydrolase_2	1.7e-61
DS0505_protein_3308	PF02230.11	Abhydrolase_2	1.7e-61
DS9461_protein_4001	PF00145.12	DNA_methylase	8.4e-30
DS9461_protein_4001	PF00145.12	DNA_methylase	5.6e-08
DS0505_protein_12430	PF00145.12	DNA_methylase	1.2e-29
DS0505_protein_12430	PF00145.12	DNA_methylase	5.3e-08
DS9461_protein_4002	PF00646.28	F-box	0.00011
DS9461_protein_4046	PF00350.18	Dynamin_N	5.5e-14
DS0505_protein_10169	PF00350.18	Dynamin_N	5.5e-14
DS9461_protein_4123	PF02223.12	Thymidylate_kin	1.7e-40
DS0505_protein_804	PF02223.12	Thymidylate_kin	1.7e-40
DS9461_protein_4142	PF09451.5	ATG27	6.3e-74
DS0505_protein_11345	PF09451.5	ATG27	6.3e-74
DS9461_protein_4287	PF00652.17	Ricin_B_lectin	2e-10
DS0505_protein_7857	PF00652.17	Ricin_B_lectin	1.1e-10
DS9461_protein_4328	PF07491.6	PPI_Ypi1	2.3e-23
DS0505_protein_3692	PF07491.6	PPI_Ypi1	2.3e-23
DS9461_protein_4337	PF05047.11	L51_S25_CI-B8	1.5e-13
DS0505_protein_3701	PF05047.11	L51_S25_CI-B8	7.4e-14
DS9461_protein_4363	PF00067.17	p450	1.4e-06
DS0505_protein_4623	PF00067.17	p450	1.4e-06
DS0505_protein_8293	PF00141.18	peroxidase	2.2e-48
DS0505_protein_8293	PF00141.18	peroxidase	6e-37
DS9461_protein_11388	PF00141.18	peroxidase	6.2e-41
DS9461_protein_11388	PF00141.18	peroxidase	3.5e-37
DS9461_protein_4453	PF00067.17	p450	4.9e-28
DS0505_protein_10266	PF00067.17	p450	3.8e-28
DS9461_protein_4454	PF00999.16	Na_H_Exchanger	1.2e-37
DS0505_protein_1203	PF00999.16	Na_H_Exchanger	1.2e-37
DS9461_protein_4459	PF01042.16	Ribonuc_L-PSP	8.5e-39
DS0505_protein_7802	PF01042.16	Ribonuc_L-PSP	8.5e-39
DS9461_protein_4479	PF00109.21	ketoacyl-synt	3.4e-59
DS9461_protein_4479	PF02801.17	Ketoacyl-synt_C	2.3e-29
DS9461_protein_4479	PF00698.16	Acyl_transf_1	2.3e-40
DS9461_protein_4479	PF14765.1	PS-DH	1.4e-43
DS9461_protein_4479	PF08242.7	Methyltransf_12	2.1e-17
DS9461_protein_4479	PF08659.5	KR	8.1e-47
DS9461_protein_4479	PF00550.20	PP-binding	0.00017
DS9461_protein_4479	PF00668.15	Condensation	9.8e-42
DS9461_protein_4479	PF00501.23	AMP-binding	7.3e-63
DS9461_protein_4479	PF00550.20	PP-binding	7.8e-09
DS9461_protein_4479	PF07993.7	NAD_binding_4	8.9e-29
DS0505_protein_8803	PF00109.21	ketoacyl-synt	3.4e-59
DS0505_protein_8803	PF02801.17	Ketoacyl-synt_C	2.3e-29
DS0505_protein_8803	PF00698.16	Acyl_transf_1	2.3e-40
DS0505_protein_8803	PF14765.1	PS-DH	1.4e-43
DS0505_protein_8803	PF08242.7	Methyltransf_12	2.1e-17
DS0505_protein_8803	PF08659.5	KR	8.1e-47
DS0505_protein_8803	PF00550.20	PP-binding	0.00017
DS0505_protein_8803	PF00668.15	Condensation	9.8e-42
DS0505_protein_8803	PF00501.23	AMP-binding	7.3e-63
DS0505_protein_8803	PF00550.20	PP-binding	7.8e-09
DS0505_protein_8803	PF07993.7	NAD_binding_4	8.9e-29
DS9461_protein_4480	PF14226.1	DIOX_N	7.1e-19
DS9461_protein_4480	PF03171.15	2OG-FeII_Oxy	1.5e-13
DS9461_protein_4480	PF00067.17	p450	3e-29
DS0505_protein_8802	PF14226.1	DIOX_N	7.1e-19
DS0505_protein_8802	PF03171.15	2OG-FeII_Oxy	1.5e-13
DS0505_protein_8802	PF00067.17	p450	3e-29
DS9461_protein_4481	PF00891.13	Methyltransf_2	3.1e-27
DS0505_protein_8801	PF00891.13	Methyltransf_2	3.1e-27
DS9461_protein_4482	PF00501.23	AMP-binding	4.1e-51
DS0505_protein_8800	PF00501.23	AMP-binding	4.1e-51
DS9461_protein_4483	PF02458.10	Transferase	9.7e-18
DS0505_protein_8799	PF02458.10	Transferase	9.7e-18
DS9461_protein_4533	PF00173.23	Cyt-b5	1.1e-12
DS0505_protein_9409	PF00173.23	Cyt-b5	1.1e-12
DS9461_protein_4548	PF05729.7	NACHT	2.2e-06
DS9461_protein_4548	PF12796.2	Ank_2	3.8e-12
DS9461_protein_4548	PF12796.2	Ank_2	4.4e-12
DS9461_protein_4548	PF00023.25	Ank	1.9e-05
DS0505_protein_2766	PF05729.7	NACHT	2.2e-06
DS0505_protein_2766	PF12796.2	Ank_2	3.8e-12
DS0505_protein_2766	PF12796.2	Ank_2	4.4e-12
DS0505_protein_2766	PF00023.25	Ank	0.0006
DS9461_protein_4593	PF01522.16	Polysacc_deac_1	4e-29
DS0505_protein_5671	PF01522.16	Polysacc_deac_1	4e-29
DS9461_protein_4634	PF00067.17	p450	5.9e-87
DS9461_protein_4634	PF00258.20	Flavodoxin_1	1.1e-25
DS9461_protein_4634	PF00667.15	FAD_binding_1	1.4e-32
DS9461_protein_4634	PF00175.16	NAD_binding_1	3e-14
DS0505_protein_8065	PF00067.17	p450	5.9e-87
DS0505_protein_8065	PF00258.20	Flavodoxin_1	1.1e-25
DS0505_protein_8065	PF00667.15	FAD_binding_1	1.4e-32
DS0505_protein_8065	PF00175.16	NAD_binding_1	3e-14
DS9461_protein_4636	PF13520.1	AA_permease_2	7.3e-20
DS9461_protein_4636	PF13520.1	AA_permease_2	1.5e-08
DS0505_protein_8067	PF13520.1	AA_permease_2	7.3e-20
DS0505_protein_8067	PF13520.1	AA_permease_2	1.5e-08
DS9461_protein_4637	PF00170.16	bZIP_1	2.8e-05
DS0505_protein_8068	PF00170.16	bZIP_1	2.8e-05
DS9461_protein_4644	PF01920.15	Prefoldin_2	2.3e-13
DS0505_protein_8075	PF01920.15	Prefoldin_2	2.3e-13
DS9461_protein_4653	PF00248.16	Aldo_ket_red	5.6e-57
DS0505_protein_8080	PF00248.16	Aldo_ket_red	7e-57
DS9461_protein_4716	PF04760.10	IF2_N	3.5e-05
DS9461_protein_4716	PF00009.22	GTP_EFTU	3.9e-36
DS9461_protein_4716	PF03144.20	GTP_EFTU_D2	0.00013
DS9461_protein_4716	PF11987.3	IF-2	9.4e-26
DS0505_protein_5528	PF04760.10	IF2_N	3.5e-05
DS0505_protein_5528	PF00009.22	GTP_EFTU	3.9e-36
DS0505_protein_5528	PF03144.20	GTP_EFTU_D2	0.00013
DS0505_protein_5528	PF11987.3	IF-2	9.4e-26
DS9461_protein_4742	PF12311.3	DUF3632	3.8e-12
DS0505_protein_235	PF12311.3	DUF3632	3.8e-12
DS9461_protein_4744	PF12311.3	DUF3632	7.6e-17
DS0505_protein_237	PF12311.3	DUF3632	7.6e-17
DS9461_protein_4816	PF14441.1	OTT_1508_deam	1.6e-12
DS9461_protein_4816	PF01753.13	zf-MYND	4.8e-05
DS0505_protein_10145	PF14441.1	OTT_1508_deam	3.8e-12
DS0505_protein_10145	PF01753.13	zf-MYND	0.00011
DS9461_protein_4817	PF14521.1	Aspzincin_M35	2.1e-13
DS0505_protein_9162	PF14521.1	Aspzincin_M35	6.3e-13
DS9461_protein_4831	PF11578.3	DUF3237	9.7e-37
DS0505_protein_3256	PF11578.3	DUF3237	3.3e-36
DS9461_protein_4842	PF14856.1	Hce2	6.8e-08
DS9461_protein_4854	PF06293.9	Kdo	1.9e-05
DS0505_protein_6641	PF06293.9	Kdo	1.9e-05
DS9461_protein_4859	PF12796.2	Ank_2	4.2e-13
DS9461_protein_4859	PF00023.25	Ank	2.1e-07
DS9461_protein_4859	PF00023.25	Ank	0.01
DS0505_protein_6646	PF12796.2	Ank_2	4.2e-13
DS0505_protein_6646	PF00023.25	Ank	2.1e-07
DS0505_protein_6646	PF00023.25	Ank	0.01
DS9461_protein_4865	PF03443.9	Glyco_hydro_61	4.7e-64
DS0505_protein_3896	PF03443.9	Glyco_hydro_61	4.7e-64
DS9461_protein_4870	PF05347.10	Complex1_LYR	1.1e-07
DS0505_protein_3901	PF05347.10	Complex1_LYR	1.1e-07
DS9461_protein_4930	PF11600.3	CAF-1_p150	2.5e-05
DS9461_protein_4930	PF14856.1	Hce2	3.6e-12
DS0505_protein_11165	PF11600.3	CAF-1_p150	2.5e-05
DS0505_protein_11165	PF14856.1	Hce2	6.8e-12
DS9461_protein_4938	PF05729.7	NACHT	1.9e-06
DS9461_protein_4938	PF12796.2	Ank_2	5.6e-12
DS9461_protein_4938	PF00023.25	Ank	2.8e-05
DS9461_protein_4938	PF12796.2	Ank_2	2.3e-17
DS9461_protein_4938	PF13637.1	Ank_4	6.8e-07
DS0505_protein_6673	PF05729.7	NACHT	1.9e-06
DS0505_protein_6673	PF12796.2	Ank_2	5.6e-12
DS0505_protein_6673	PF00023.25	Ank	2.8e-05
DS0505_protein_6673	PF12796.2	Ank_2	2.3e-17
DS0505_protein_6673	PF13637.1	Ank_4	6.8e-07
DS9461_protein_4940	PF11710.3	Git3	1.2e-09
DS0505_protein_6675	PF11710.3	Git3	1.2e-09
DS9461_protein_4943	PF12796.2	Ank_2	9.1e-17
DS9461_protein_4943	PF14432.1	DYW_deaminase	1.5e-15
DS0505_protein_12731	PF12796.2	Ank_2	9.1e-17
DS0505_protein_12731	PF14432.1	DYW_deaminase	1.5e-15
DS9461_protein_4944	PF12697.2	Abhydrolase_6	2e-22
DS0505_protein_12730	PF12697.2	Abhydrolase_6	2e-22
DS9461_protein_4960	PF00187.14	Chitin_bind_1	1.3e-08
DS0505_protein_6190	PF00187.14	Chitin_bind_1	1.3e-08
DS9461_protein_4980	PF06293.9	Kdo	1.6e-08
DS0505_protein_1831	PF06293.9	Kdo	1.6e-08
DS9461_protein_5025	PF01926.18	MMR_HSR1	5.7e-14
DS0505_protein_6901	PF01926.18	MMR_HSR1	3.8e-14
DS9461_protein_5031	PF01494.14	FAD_binding_3	3.6e-17
DS0505_protein_6895	PF01494.14	FAD_binding_3	1.6e-17
DS9461_protein_5045	PF01284.18	MARVEL	1.7e-23
DS0505_protein_12389	PF01284.18	MARVEL	1.7e-23
DS9461_protein_5093	PF01165.15	Ribosomal_S21	3.4e-09
DS0505_protein_6323	PF01165.15	Ribosomal_S21	3.4e-09
DS9461_protein_5095	PF00378.15	ECH	3.7e-35
DS0505_protein_6325	PF00378.15	ECH	8.4e-36
DS9461_protein_5100	PF07883.6	Cupin_2	1.1e-18
DS0505_protein_6330	PF07883.6	Cupin_2	1.1e-18
DS9461_protein_5114	PF08881.5	CVNH	4.1e-14
DS0505_protein_873	PF08881.5	CVNH	4.1e-14
DS9461_protein_5124	PF00135.23	COesterase	9.3e-87
DS0505_protein_883	PF00135.23	COesterase	9.5e-87
DS9461_protein_5137	PF00583.19	Acetyltransf_1	2e-11
DS0505_protein_2196	PF00583.19	Acetyltransf_1	2e-11
DS9461_protein_5158	PF04488.10	Gly_transf_sug	0.00015
DS0505_protein_2176	PF04488.10	Gly_transf_sug	0.00015
DS9461_protein_5165	PF01328.12	Peroxidase_2	3e-37
DS0505_protein_5626	PF01328.12	Peroxidase_2	3e-37
DS9461_protein_5166	PF13924.1	Lipocalin_5	7.6e-27
DS0505_protein_5627	PF13924.1	Lipocalin_5	7.6e-27
DS9461_protein_5226	PF06172.6	Cupin_5	6.6e-36
DS0505_protein_12358	PF06172.6	Cupin_5	6.6e-36
DS9461_protein_5241	PF08881.5	CVNH	3.7e-07
DS0505_protein_7003	PF08881.5	CVNH	3.7e-07
DS9461_protein_5249	PF01907.14	Ribosomal_L37e	1.8e-12
DS0505_protein_6995	PF01907.14	Ribosomal_L37e	1.6e-12
DS9461_protein_5287	PF01544.13	CorA	3.7e-10
DS0505_protein_2274	PF01544.13	CorA	3.7e-10
DS9461_protein_5293	PF13637.1	Ank_4	9.1e-06
DS0505_protein_2280	PF13637.1	Ank_4	9.1e-06
DS9461_protein_5307	PF11327.3	DUF3129	1.6e-21
DS0505_protein_10704	PF11327.3	DUF3129	1.6e-21
DS9461_protein_5319	PF00023.25	Ank	0.0022
DS9461_protein_5319	PF12796.2	Ank_2	7.5e-11
DS9461_protein_5319	PF12796.2	Ank_2	2.5e-17
DS0505_protein_7950	PF00023.25	Ank	0.0022
DS0505_protein_7950	PF12796.2	Ank_2	7.5e-11
DS0505_protein_7950	PF12796.2	Ank_2	2.5e-17
DS9461_protein_5320	PF00704.23	Glyco_hydro_18	1.1e-49
DS0505_protein_7949	PF00704.23	Glyco_hydro_18	1.2e-49
DS9461_protein_5321	PF01476.15	LysM	1.1e-06
DS9461_protein_5321	PF01476.15	LysM	2.2e-06
DS0505_protein_7948	PF01476.15	LysM	1.1e-06
DS0505_protein_7948	PF01476.15	LysM	2.2e-06
DS9461_protein_5342	PF11911.3	DUF3429	1.2e-37
DS0505_protein_5921	PF11911.3	DUF3429	1.2e-37
DS9461_protein_5352	PF12511.3	DUF3716	4.9e-13
DS0505_protein_5911	PF12511.3	DUF3716	4.9e-13
DS9461_protein_5373	PF00642.19	zf-CCCH	3.6e-05
DS9461_protein_5373	PF01485.16	IBR	2.2e-08
DS9461_protein_5373	PF01485.16	IBR	4e-07
DS0505_protein_8159	PF00642.19	zf-CCCH	3.6e-05
DS0505_protein_8159	PF01485.16	IBR	2.2e-08
DS0505_protein_8159	PF01485.16	IBR	4e-07
DS9461_protein_5433	PF12511.3	DUF3716	4.2e-13
DS0505_protein_11110	PF12511.3	DUF3716	4.2e-13
DS9461_protein_5447	PF13738.1	Pyr_redox_3	4.2e-18
DS0505_protein_7476	PF13738.1	Pyr_redox_3	4.2e-18
DS9461_protein_5448	PF03101.10	FAR1	9.2e-07
DS0505_protein_7477	PF03101.10	FAR1	9.2e-07
DS9461_protein_5455	PF00067.17	p450	1e-40
DS0505_protein_7484	PF00067.17	p450	1e-40
DS9461_protein_5456	PF00067.17	p450	2e-35
DS0505_protein_7485	PF00067.17	p450	2e-35
DS9461_protein_5460	PF00348.12	polyprenyl_synt	8.2e-32
DS0505_protein_7489	PF00348.12	polyprenyl_synt	8.2e-32
DS9461_protein_5527	PF00583.19	Acetyltransf_1	5.5e-09
DS0505_protein_705	PF00583.19	Acetyltransf_1	5.5e-09
DS9461_protein_5534	PF01633.15	Choline_kinase	5e-11
DS9461_protein_5574	PF00264.15	Tyrosinase	2.4e-35
DS0505_protein_5678	PF00264.15	Tyrosinase	2.4e-35
DS9461_protein_5580	PF04145.10	Ctr	3.2e-14
DS0505_protein_5672	PF04145.10	Ctr	3.2e-14
DS9461_protein_5591	PF00069.20	Pkinase	4.9e-05
DS0505_protein_8658	PF14479.1	HeLo	1.5e-14
DS0505_protein_8658	PF00069.20	Pkinase	9.7e-05
DS9461_protein_5598	PF13847.1	Methyltransf_31	4.5e-14
DS0505_protein_8651	PF13847.1	Methyltransf_31	4.5e-14
DS9461_protein_5603	PF00732.14	GMC_oxred_N	3.3e-36
DS9461_protein_5603	PF05199.8	GMC_oxred_C	1.9e-23
DS0505_protein_8646	PF00732.14	GMC_oxred_N	3.3e-36
DS0505_protein_8646	PF05199.8	GMC_oxred_C	1.9e-23
DS9461_protein_5605	PF14441.1	OTT_1508_deam	3.5e-13
DS0505_protein_8644	PF14441.1	OTT_1508_deam	3.5e-13
DS9461_protein_5624	PF00076.17	RRM_1	7.5e-09
DS0505_protein_5090	PF00076.17	RRM_1	7.5e-09
DS9461_protein_5641	PF12695.2	Abhydrolase_5	2.7e-09
DS0505_protein_1767	PF12695.2	Abhydrolase_5	2.6e-09
DS9461_protein_5648	PF00677.12	Lum_binding	2.2e-20
DS9461_protein_5648	PF00677.12	Lum_binding	3.7e-16
DS0505_protein_1774	PF00677.12	Lum_binding	2.2e-20
DS0505_protein_1774	PF00677.12	Lum_binding	3.7e-16
DS9461_protein_5649	PF00615.14	RGS	0.00014
DS0505_protein_8553	PF00615.14	RGS	0.00014
DS9461_protein_5651	PF00067.17	p450	6.6e-55
DS0505_protein_8555	PF00067.17	p450	6.6e-55
DS9461_protein_5654	PF13489.1	Methyltransf_23	5e-17
DS0505_protein_8558	PF13489.1	Methyltransf_23	5e-17
DS9461_protein_5661	PF12937.2	F-box-like	5.5e-07
DS0505_protein_4915	PF12937.2	F-box-like	5.5e-07
DS9461_protein_5670	PF04577.9	DUF563	2.7e-20
DS0505_protein_4906	PF04577.9	DUF563	2.7e-20
DS9461_protein_5689	PF00069.20	Pkinase	7.1e-11
DS0505_protein_383	PF00069.20	Pkinase	7.1e-11
DS9461_protein_5718	PF09724.4	DUF2036	1.1e-08
DS0505_protein_7112	PF09724.4	DUF2036	1.1e-08
DS9461_protein_5773	PF12697.2	Abhydrolase_6	9.2e-29
DS0505_protein_12889	PF12697.2	Abhydrolase_6	9.2e-29
DS9461_protein_5781	PF00187.14	Chitin_bind_1	6.2e-09
DS0505_protein_4840	PF00187.14	Chitin_bind_1	6.2e-09
DS9461_protein_5782	PF00188.21	CAP	3.4e-17
DS0505_protein_4841	PF00188.21	CAP	3.4e-17
DS9461_protein_5796	PF03881.9	Fructosamin_kin	4.6e-13
DS0505_protein_10316	PF03881.9	Fructosamin_kin	3.2e-18
DS9461_protein_5800	PF00400.27	WD40	7.9e-11
DS9461_protein_5800	PF00400.27	WD40	9.5e-11
DS9461_protein_5800	PF00400.27	WD40	7.1e-10
DS9461_protein_5800	PF00400.27	WD40	6e-09
DS9461_protein_5800	PF00400.27	WD40	1.9e-10
DS9461_protein_5800	PF00400.27	WD40	1.2e-10
DS9461_protein_5800	PF00400.27	WD40	3.7e-09
DS0505_protein_10312	PF00400.27	WD40	7.9e-11
DS0505_protein_10312	PF00400.27	WD40	9.5e-11
DS0505_protein_10312	PF00400.27	WD40	7.1e-10
DS0505_protein_10312	PF00400.27	WD40	6e-09
DS0505_protein_10312	PF00400.27	WD40	1.9e-10
DS0505_protein_10312	PF00400.27	WD40	1.2e-10
DS0505_protein_10312	PF00400.27	WD40	3.7e-09
DS9461_protein_5801	PF07690.11	MFS_1	5e-43
DS0505_protein_10311	PF07690.11	MFS_1	5.6e-43
DS9461_protein_5806	PF13847.1	Methyltransf_31	1.5e-10
DS0505_protein_10306	PF13847.1	Methyltransf_31	1.6e-11
DS9461_protein_5808	PF14420.1	Clr5	8.3e-20
DS0505_protein_10304	PF14420.1	Clr5	8.5e-20
DS9461_protein_5813	PF11710.3	Git3	5e-16
DS0505_protein_7089	PF11710.3	Git3	4.9e-16
DS9461_protein_5817	PF01161.15	PBP	1.2e-09
DS0505_protein_7093	PF01161.15	PBP	1.8e-09
DS9461_protein_5831	PF01266.19	DAO	1.5e-16
DS0505_protein_2930	PF01266.19	DAO	1.5e-16
DS9461_protein_5838	PF04191.8	PEMT	3.8e-33
DS0505_protein_837	PF04191.8	PEMT	3.8e-33
DS9461_protein_5853	PF00722.16	Glyco_hydro_16	1.1e-07
DS0505_protein_11886	PF00722.16	Glyco_hydro_16	1.1e-07
DS9461_protein_5862	PF14027.1	DUF4243	5.3e-80
DS0505_protein_11877	PF14027.1	DUF4243	5.3e-80
DS9461_protein_5903	PF00240.18	ubiquitin	3e-07
DS9461_protein_5903	PF09668.5	Asp_protease	2.5e-50
DS9461_protein_5903	PF00627.26	UBA	5.7e-09
DS0505_protein_1233	PF00240.18	ubiquitin	3e-07
DS0505_protein_1233	PF09668.5	Asp_protease	2.5e-50
DS0505_protein_1233	PF00627.26	UBA	5.7e-09
DS9461_protein_5909	PF02656.10	DUF202	2.7e-17
DS0505_protein_1228	PF02656.10	DUF202	2.7e-17
DS9461_protein_6021	PF01083.17	Cutinase	1.4e-53
DS0505_protein_3775	PF01083.17	Cutinase	1.4e-53
DS9461_protein_6024	PF05730.6	CFEM	2.4e-11
DS0505_protein_3779	PF05730.6	CFEM	2.4e-11
DS9461_protein_6040	PF12697.2	Abhydrolase_6	5.8e-20
DS0505_protein_11360	PF12697.2	Abhydrolase_6	5.8e-20
DS9461_protein_6058	PF00069.20	Pkinase	7.5e-18
DS0505_protein_1913	PF00069.20	Pkinase	7.5e-18
DS9461_protein_6081	PF12796.2	Ank_2	1.7e-08
DS0505_protein_12455	PF12796.2	Ank_2	1.7e-08
DS9461_protein_6094	PF00076.17	RRM_1	1e-16
DS0505_protein_5327	PF00076.17	RRM_1	1e-16
DS9461_protein_6114	PF00732.14	GMC_oxred_N	8.4e-21
DS0505_protein_7826	PF00732.14	GMC_oxred_N	8.4e-21
DS9461_protein_6122	PF00172.13	Zn_clus	1.1e-06
DS0505_protein_11693	PF00172.13	Zn_clus	1.1e-06
DS9461_protein_6124	PF00109.21	ketoacyl-synt	5.8e-72
DS9461_protein_6124	PF02801.17	Ketoacyl-synt_C	4.8e-31
DS9461_protein_6124	PF00698.16	Acyl_transf_1	1.6e-42
DS9461_protein_6124	PF14765.1	PS-DH	1.3e-40
DS9461_protein_6124	PF08242.7	Methyltransf_12	4e-17
DS9461_protein_6124	PF08659.5	KR	3.1e-44
DS9461_protein_6124	PF07993.7	NAD_binding_4	1.8e-35
DS0505_protein_11915	PF00109.21	ketoacyl-synt	5.8e-72
DS0505_protein_11915	PF02801.17	Ketoacyl-synt_C	4.8e-31
DS0505_protein_11915	PF00698.16	Acyl_transf_1	1.6e-42
DS0505_protein_11915	PF14765.1	PS-DH	1.3e-40
DS0505_protein_11915	PF08242.7	Methyltransf_12	4e-17
DS0505_protein_11915	PF08659.5	KR	3.1e-44
DS0505_protein_11915	PF07993.7	NAD_binding_4	1.8e-35
DS9461_protein_6125	PF00067.17	p450	1.2e-35
DS0505_protein_11914	PF00067.17	p450	1.2e-35
DS9461_protein_6126	PF01565.18	FAD_binding_4	5.6e-17
DS9461_protein_6126	PF08031.7	BBE	3.8e-10
DS0505_protein_11913	PF01565.18	FAD_binding_4	5.6e-17
DS0505_protein_11913	PF08031.7	BBE	3.8e-10
DS9461_protein_6127	PF00106.20	adh_short	4.3e-17
DS0505_protein_11912	PF00106.20	adh_short	4.3e-17
DS9461_protein_6128	PF08240.7	ADH_N	9.4e-05
DS9461_protein_6128	PF00107.21	ADH_zinc_N	1.7e-08
DS0505_protein_11911	PF08240.7	ADH_N	9.4e-05
DS0505_protein_11911	PF00107.21	ADH_zinc_N	1.7e-08
DS9461_protein_6129	PF00067.17	p450	5e-53
DS0505_protein_11910	PF00067.17	p450	5e-53
DS9461_protein_6135	PF01370.16	Epimerase	4.2e-21
DS0505_protein_11680	PF01370.16	Epimerase	4.2e-21
DS9461_protein_6204	PF00076.17	RRM_1	9.2e-18
DS9461_protein_6204	PF00076.17	RRM_1	1.1e-15
DS0505_protein_7053	PF00076.17	RRM_1	7.8e-18
DS0505_protein_7053	PF00076.17	RRM_1	9.6e-16
DS9461_protein_6226	PF11991.3	Trp_DMAT	2.5e-14
DS0505_protein_721	PF11991.3	Trp_DMAT	2.5e-14
DS9461_protein_6227	PF00109.21	ketoacyl-synt	3.5e-15
DS9461_protein_6227	PF02801.17	Ketoacyl-synt_C	1.3e-06
DS9461_protein_6227	PF08240.7	ADH_N	3.3e-07
DS9461_protein_6227	PF00107.21	ADH_zinc_N	1.9e-16
DS9461_protein_6227	PF08659.5	KR	1.3e-07
DS0505_protein_722	PF00109.21	ketoacyl-synt	3.5e-15
DS0505_protein_722	PF02801.17	Ketoacyl-synt_C	1.3e-06
DS0505_protein_722	PF08240.7	ADH_N	3.3e-07
DS0505_protein_722	PF00107.21	ADH_zinc_N	1.9e-16
DS0505_protein_722	PF08659.5	KR	1.3e-07
DS9461_protein_6245	PF11905.3	DUF3425	3.7e-27
DS0505_protein_740	PF11905.3	DUF3425	3.7e-27
DS9461_protein_6247	PF07690.11	MFS_1	1.3e-30
DS0505_protein_742	PF07690.11	MFS_1	1.3e-30
DS9461_protein_6259	PF04098.10	Rad52_Rad22	1.3e-13
DS0505_protein_11494	PF04098.10	Rad52_Rad22	1.3e-13
DS9461_protein_6270	PF03435.13	Saccharop_dh	1.4e-19
DS0505_protein_8689	PF03435.13	Saccharop_dh	1.4e-19
DS9461_protein_6288	PF00083.19	Sugar_tr	6.7e-78
DS0505_protein_5501	PF00083.19	Sugar_tr	6.7e-78
DS9461_protein_6290	PF00069.20	Pkinase	1.4e-24
DS0505_protein_5499	PF00069.20	Pkinase	1.4e-24
DS9461_protein_6310	PF08031.7	BBE	0.00012
DS0505_protein_7405	PF08031.7	BBE	8.4e-05
DS9461_protein_6369	PF07859.8	Abhydrolase_3	9e-51
DS0505_protein_1944	PF07859.8	Abhydrolase_3	9e-51
DS9461_protein_6370	PF00106.20	adh_short	2.3e-07
DS0505_protein_1945	PF00106.20	adh_short	2.3e-07
DS9461_protein_6387	PF01207.12	Dus	4.1e-14
DS0505_protein_11734	PF01207.12	Dus	1.5e-19
DS9461_protein_6406	PF00067.17	p450	1.5e-13
DS9461_protein_6406	PF00067.17	p450	9.7e-16
DS0505_protein_12715	PF00067.17	p450	1.5e-13
DS0505_protein_12715	PF00067.17	p450	9.7e-16
DS9461_protein_6463	PF00067.17	p450	2.2e-72
DS0505_protein_7760	PF00067.17	p450	1.6e-71
DS9461_protein_6469	PF00180.15	Iso_dh	1.9e-109
DS0505_protein_7766	PF00180.15	Iso_dh	2.3e-109
DS9461_protein_6485	PF04749.12	PLAC8	5.6e-06
DS0505_protein_3503	PF04749.12	PLAC8	5.6e-06
DS9461_protein_6566	PF09696.5	Ctf8	2.4e-30
DS0505_protein_11536	PF09696.5	Ctf8	2.4e-30
DS9461_protein_6605	PF00400.27	WD40	7.5e-06
DS9461_protein_6605	PF00400.27	WD40	6.3e-05
DS9461_protein_6605	PF00400.27	WD40	3.6e-10
DS9461_protein_6605	PF00400.27	WD40	2.1e-05
DS9461_protein_6605	PF04158.9	Sof1	1.6e-28
DS0505_protein_899	PF00400.27	WD40	7.5e-06
DS0505_protein_899	PF00400.27	WD40	6.3e-05
DS0505_protein_899	PF00400.27	WD40	3.6e-10
DS0505_protein_899	PF00400.27	WD40	2.1e-05
DS0505_protein_899	PF04158.9	Sof1	1.6e-28
DS9461_protein_6609	PF06985.6	HET	4.4e-15
DS0505_protein_11805	PF06985.6	HET	4.4e-15
DS9461_protein_6618	PF00067.17	p450	2e-20
DS0505_protein_1194	PF00067.17	p450	2e-20
DS9461_protein_6621	PF01522.16	Polysacc_deac_1	3.2e-20
DS0505_protein_1191	PF01522.16	Polysacc_deac_1	3.2e-20
DS9461_protein_6626	PF05730.6	CFEM	3.9e-12
DS0505_protein_3494	PF05730.6	CFEM	3.9e-12
DS9461_protein_6638	PF06985.6	HET	6.7e-16
DS0505_protein_3482	PF06985.6	HET	6.5e-16
DS9461_protein_6693	PF14420.1	Clr5	4.2e-12
DS9461_protein_6693	PF12796.2	Ank_2	1.3e-10
DS9461_protein_6693	PF00023.25	Ank	5.5e-06
DS9461_protein_6693	PF12796.2	Ank_2	1.1e-09
DS9461_protein_6693	PF12796.2	Ank_2	2.9e-17
DS0505_protein_3923	PF14420.1	Clr5	4.2e-12
DS0505_protein_3923	PF12796.2	Ank_2	1.3e-10
DS0505_protein_3923	PF00023.25	Ank	5.7e-06
DS0505_protein_3923	PF12796.2	Ank_2	5.3e-09
DS0505_protein_3923	PF12796.2	Ank_2	9.3e-17
DS9461_protein_6697	PF01728.14	FtsJ	8.3e-11
DS0505_protein_3927	PF01728.14	FtsJ	8.3e-11
DS9461_protein_6709	PF00145.12	DNA_methylase	2e-33
DS0505_protein_11473	PF00145.12	DNA_methylase	2e-33
DS9461_protein_6724	PF00251.15	Glyco_hydro_32N	4.3e-24
DS9461_protein_6724	PF00251.15	Glyco_hydro_32N	7.8e-05
DS9461_protein_6724	PF08244.7	Glyco_hydro_32C	2.5e-11
DS0505_protein_11458	PF00251.15	Glyco_hydro_32N	4.3e-24
DS0505_protein_11458	PF00251.15	Glyco_hydro_32N	7.8e-05
DS0505_protein_11458	PF08244.7	Glyco_hydro_32C	2.5e-11
DS9461_protein_6727	PF00246.19	Peptidase_M14	1.8e-13
DS0505_protein_11455	PF00246.19	Peptidase_M14	1.6e-14
DS9461_protein_6728	PF03959.8	FSH1	1.8e-28
DS0505_protein_11454	PF03959.8	FSH1	1.8e-28
DS9461_protein_6773	PF01070.13	FMN_dh	2.3e-36
DS9461_protein_6773	PF01070.13	FMN_dh	7.1e-50
DS0505_protein_7550	PF01070.13	FMN_dh	2.3e-36
DS0505_protein_7550	PF01070.13	FMN_dh	7.1e-50
DS9461_protein_6774	PF00415.13	RCC1	4.6e-05
DS9461_protein_6774	PF00415.13	RCC1	3.2e-08
DS9461_protein_6774	PF00415.13	RCC1	6.4e-06
DS0505_protein_7551	PF00415.13	RCC1	4.6e-05
DS0505_protein_7551	PF00415.13	RCC1	3.2e-08
DS0505_protein_7551	PF00415.13	RCC1	6.4e-06
DS9461_protein_6783	PF06985.6	HET	5.5e-35
DS0505_protein_7560	PF06985.6	HET	5.5e-35
DS0505_protein_4660	PF06985.6	HET	2.8e-06
DS9461_protein_6849	PF01083.17	Cutinase	1.1e-21
DS0505_protein_4350	PF01083.17	Cutinase	1.1e-21
DS9461_protein_6870	PF00295.12	Glyco_hydro_28	6.1e-06
DS0505_protein_3906	PF00295.12	Glyco_hydro_28	1.7e-05
DS9461_protein_6885	PF00067.17	p450	4.1e-36
DS0505_protein_5187	PF00067.17	p450	4.1e-36
DS9461_protein_6891	PF01048.15	PNP_UDP_1	7.1e-15
DS0505_protein_5193	PF01048.15	PNP_UDP_1	1.5e-14
DS9461_protein_6919	PF00106.20	adh_short	4.5e-21
DS0505_protein_9434	PF00106.20	adh_short	4.5e-21
DS9461_protein_6920	PF06985.6	HET	9.9e-29
DS0505_protein_9435	PF06985.6	HET	9.9e-29
DS9461_protein_6924	PF13561.1	adh_short_C2	1.4e-26
DS0505_protein_9439	PF13561.1	adh_short_C2	1.4e-26
DS9461_protein_6933	PF00171.17	Aldedh	1.1e-107
DS0505_protein_9448	PF00171.17	Aldedh	1.1e-107
DS9461_protein_6935	PF07690.11	MFS_1	3.4e-33
DS0505_protein_9450	PF07690.11	MFS_1	3.4e-33
DS9461_protein_6951	PF12796.2	Ank_2	7e-09
DS0505_protein_11801	PF12796.2	Ank_2	7e-09
DS9461_protein_6976	PF00109.21	ketoacyl-synt	7.7e-40
DS9461_protein_6976	PF02801.17	Ketoacyl-synt_C	1.7e-35
DS9461_protein_6976	PF00698.16	Acyl_transf_1	6e-45
DS9461_protein_6976	PF14765.1	PS-DH	7.5e-47
DS9461_protein_6976	PF08659.5	KR	1.6e-58
DS9461_protein_6976	PF00550.20	PP-binding	6.2e-05
DS0505_protein_12712	PF00109.21	ketoacyl-synt	2.2e-37
DS0505_protein_12712	PF02801.17	Ketoacyl-synt_C	1.6e-35
DS0505_protein_12712	PF00698.16	Acyl_transf_1	2.9e-21
DS0505_protein_12712	PF00698.16	Acyl_transf_1	8.5e-09
DS0505_protein_12712	PF14765.1	PS-DH	6.7e-46
DS0505_protein_12712	PF08659.5	KR	1.4e-58
DS0505_protein_12712	PF00550.20	PP-binding	5.7e-05
DS9461_protein_6986	PF11720.3	Inhibitor_I78	2.2e-16
DS0505_protein_3063	PF11720.3	Inhibitor_I78	2.2e-16
DS9461_protein_6996	PF00462.19	Glutaredoxin	9.6e-20
DS0505_protein_3053	PF00462.19	Glutaredoxin	9.6e-20
DS9461_protein_7032	PF01185.13	Hydrophobin	1.1e-08
DS0505_protein_9681	PF01185.13	Hydrophobin	1.1e-08
DS9461_protein_7033	PF07690.11	MFS_1	5.8e-32
DS0505_protein_9680	PF07690.11	MFS_1	5.8e-32
DS9461_protein_7182	PF13041.1	PPR_2	4.3e-12
DS0505_protein_8310	PF13041.1	PPR_2	4.3e-12
DS9461_protein_7204	PF00069.20	Pkinase	4.5e-32
DS0505_protein_6130	PF00069.20	Pkinase	4.5e-32
DS9461_protein_7239	PF00004.24	AAA	8.7e-12
DS0505_protein_4578	PF00004.24	AAA	8.7e-12
DS9461_protein_7280	PF01910.12	DUF77	3.5e-11
DS0505_protein_6626	PF01910.12	DUF77	3.5e-11
DS9461_protein_7337	PF00069.20	Pkinase	3.1e-35
DS0505_protein_6688	PF00069.20	Pkinase	3.1e-35
DS9461_protein_7341	PF00505.14	HMG_box	4.9e-20
DS0505_protein_6692	PF00505.14	HMG_box	4.9e-20
DS9461_protein_7359	PF00350.18	Dynamin_N	2.2e-31
DS9461_protein_7359	PF01031.15	Dynamin_M	1.1e-16
DS0505_protein_7288	PF00350.18	Dynamin_N	2.2e-31
DS0505_protein_7288	PF01031.15	Dynamin_M	1.1e-16
DS9461_protein_7388	PF00004.24	AAA	9.6e-19
DS0505_protein_2942	PF00004.24	AAA	9.6e-19
DS9461_protein_7389	PF00135.23	COesterase	1.1e-77
DS0505_protein_2941	PF00135.23	COesterase	1.2e-65
DS9461_protein_7409	PF05630.6	NPP1	3.2e-80
DS0505_protein_11625	PF05630.6	NPP1	1.2e-80
DS9461_protein_7427	PF00187.14	Chitin_bind_1	2.4e-07
DS0505_protein_4555	PF00187.14	Chitin_bind_1	2.4e-07
DS9461_protein_7428	PF00172.13	Zn_clus	8e-05
DS0505_protein_4556	PF00172.13	Zn_clus	8e-05
DS9461_protein_7431	PF01425.16	Amidase	2.1e-68
DS0505_protein_4559	PF01425.16	Amidase	2.1e-68
DS9461_protein_7457	PF00069.20	Pkinase	1.4e-24
DS0505_protein_118	PF00069.20	Pkinase	3.2e-25
DS9461_protein_7503	PF13535.1	ATP-grasp_4	1.9e-18
DS0505_protein_5605	PF13535.1	ATP-grasp_4	1.9e-18
DS9461_protein_7504	PF01053.15	Cys_Met_Meta_PP	5.5e-120
DS0505_protein_5606	PF01053.15	Cys_Met_Meta_PP	5.5e-120
DS9461_protein_7505	PF00067.17	p450	5.2e-46
DS0505_protein_5607	PF00067.17	p450	5.2e-46
DS9461_protein_7513	PF12697.2	Abhydrolase_6	2.1e-12
DS0505_protein_5615	PF12697.2	Abhydrolase_6	2.1e-12
DS9461_protein_7535	PF13489.1	Methyltransf_23	2.4e-15
DS0505_protein_3662	PF13489.1	Methyltransf_23	2.4e-15
DS9461_protein_7566	PF00026.18	Asp	1.2e-49
DS0505_protein_6362	PF00026.18	Asp	1.2e-49
DS9461_protein_7596	PF00069.20	Pkinase	4.2e-10
DS0505_protein_766	PF00069.20	Pkinase	4.2e-10
DS9461_protein_7604	PF00270.24	DEAD	2.9e-05
DS9461_protein_7604	PF00271.26	Helicase_C	5.6e-12
DS9461_protein_7604	PF04408.18	HA2	4.3e-14
DS9461_protein_7604	PF07717.11	OB_NTP_bind	1.9e-07
DS0505_protein_774	PF00270.24	DEAD	2.9e-05
DS0505_protein_774	PF00271.26	Helicase_C	5.6e-12
DS0505_protein_774	PF04408.18	HA2	4.3e-14
DS0505_protein_774	PF07717.11	OB_NTP_bind	1.9e-07
DS9461_protein_7608	PF00067.17	p450	2.1e-63
DS0505_protein_778	PF00067.17	p450	2.1e-63
DS9461_protein_7637	PF00840.15	Glyco_hydro_7	2.7e-139
DS0505_protein_6264	PF00840.15	Glyco_hydro_7	2.7e-139
DS9461_protein_7638	PF12710.2	HAD	4.6e-15
DS0505_protein_9472	PF12710.2	HAD	4.6e-15
DS9461_protein_7652	PF00106.20	adh_short	1.6e-18
DS0505_protein_4478	PF00106.20	adh_short	7.3e-19
DS9461_protein_7678	PF00004.24	AAA	2.6e-06
DS0505_protein_8234	PF00004.24	AAA	2.6e-06
DS9461_protein_7708	PF03980.9	Nnf1	1.5e-12
DS0505_protein_1425	PF03980.9	Nnf1	3.8e-26
DS9461_protein_7776	PF00067.17	p450	1.5e-63
DS0505_protein_7401	PF00067.17	p450	1.5e-63
DS9461_protein_7783	PF08240.7	ADH_N	1.9e-08
DS9461_protein_7783	PF00107.21	ADH_zinc_N	2.7e-08
DS0505_protein_10469	PF08240.7	ADH_N	1.9e-08
DS0505_protein_10469	PF00107.21	ADH_zinc_N	2.7e-08
DS9461_protein_7784	PF00012.15	HSP70	3e-06
DS0505_protein_10470	PF00012.15	HSP70	3e-06
DS9461_protein_7796	PF06985.6	HET	6.2e-07
DS0505_protein_8097	PF06985.6	HET	6.2e-07
DS9461_protein_7836	PF12554.3	MOZART1	5.3e-07
DS0505_protein_1283	PF12554.3	MOZART1	5.3e-07
DS9461_protein_7911	PF13833.1	EF-hand_8	0.0054
DS9461_protein_7911	PF13499.1	EF-hand_7	9.7e-13
DS0505_protein_6787	PF13833.1	EF-hand_8	0.0054
DS0505_protein_6787	PF13499.1	EF-hand_7	9.7e-13
DS9461_protein_7930	PF04616.9	Glyco_hydro_43	2.5e-06
DS9461_protein_7930	PF03422.10	CBM_6	8.5e-26
DS0505_protein_6363	PF04616.9	Glyco_hydro_43	2.5e-06
DS0505_protein_6363	PF03422.10	CBM_6	8.5e-26
DS9461_protein_7933	PF00067.17	p450	1.5e-50
DS0505_protein_6366	PF00067.17	p450	3.5e-06
DS0505_protein_6366	PF00067.17	p450	1.3e-38
DS0505_protein_10045	PF05729.7	NACHT	2.2e-06
DS9461_protein_7981	PF14737.1	DUF4470	1.7e-23
DS0505_protein_1151	PF14737.1	DUF4470	1.7e-23
DS9461_protein_7986	PF13344.1	Hydrolase_6	3.5e-22
DS9461_protein_7986	PF13242.1	Hydrolase_like	2.4e-10
DS0505_protein_1156	PF13344.1	Hydrolase_6	3.5e-22
DS0505_protein_1156	PF13242.1	Hydrolase_like	2.4e-10
DS9461_protein_7995	PF10373.4	EST1_DNA_bind	7.4e-09
DS0505_protein_8738	PF10373.4	EST1_DNA_bind	7e-09
DS9461_protein_8090	PF03443.9	Glyco_hydro_61	1.2e-45
DS0505_protein_4197	PF03443.9	Glyco_hydro_61	1.2e-45
DS9461_protein_8106	PF00383.17	dCMP_cyt_deam_1	1.2e-11
DS0505_protein_5847	PF00383.17	dCMP_cyt_deam_1	1.2e-11
DS9461_protein_8162	PF01822.14	WSC	1.3e-15
DS9461_protein_8162	PF01822.14	WSC	8.2e-16
DS9461_protein_8162	PF01822.14	WSC	2.8e-18
DS9461_protein_8162	PF01822.14	WSC	1.1e-10
DS0505_protein_11991	PF01822.14	WSC	1.3e-15
DS0505_protein_11991	PF01822.14	WSC	8.2e-16
DS0505_protein_11991	PF01822.14	WSC	2.8e-18
DS0505_protein_11991	PF01822.14	WSC	1.1e-10
DS9461_protein_8169	PF07247.7	AATase	4e-14
DS0505_protein_11984	PF07247.7	AATase	4e-14
DS9461_protein_8187	PF00172.13	Zn_clus	1.2e-08
DS9461_protein_8187	PF04082.13	Fungal_trans	3.5e-07
DS0505_protein_5160	PF00172.13	Zn_clus	1.2e-08
DS0505_protein_5160	PF04082.13	Fungal_trans	3.5e-07
DS9461_protein_8210	PF01966.17	HD	2.3e-08
DS0505_protein_6730	PF01966.17	HD	2.3e-08
DS9461_protein_8236	PF00293.23	NUDIX	1.4e-07
DS0505_protein_10387	PF00293.23	NUDIX	9.3e-08
DS9461_protein_8256	PF12708.2	Pectate_lyase_3	3e-10
DS9461_protein_8256	PF01179.15	Cu_amine_oxid	3e-09
DS9461_protein_8269	PF07716.10	bZIP_2	9.2e-06
DS0505_protein_9675	PF07716.10	bZIP_2	1.5e-05
DS9461_protein_8273	PF00112.18	Peptidase_C1	3.3e-13
DS9461_protein_8273	PF05099.8	TerB	2.5e-07
DS0505_protein_9641	PF00112.18	Peptidase_C1	1.4e-09
DS0505_protein_9641	PF05099.8	TerB	2.9e-07
DS9461_protein_8301	PF00005.22	ABC_tran	1.5e-29
DS0505_protein_12269	PF00005.22	ABC_tran	1.5e-29
DS9461_protein_8339	PF12697.2	Abhydrolase_6	2.2e-23
DS0505_protein_9558	PF12697.2	Abhydrolase_6	2.2e-23
DS9461_protein_8426	PF00106.20	adh_short	5.1e-15
DS0505_protein_3434	PF00106.20	adh_short	4.4e-15
DS9461_protein_8435	PF00753.22	Lactamase_B	4.1e-22
DS0505_protein_3425	PF00753.22	Lactamase_B	7.7e-23
DS9461_protein_8436	PF13243.1	Prenyltrans_1	3.7e-12
DS0505_protein_3424	PF13243.1	Prenyltrans_1	3.7e-12
DS9461_protein_8486	PF00172.13	Zn_clus	2.3e-07
DS0505_protein_7629	PF00172.13	Zn_clus	2.3e-07
DS9461_protein_8487	PF00067.17	p450	7.2e-62
DS0505_protein_7630	PF00067.17	p450	7.2e-62
DS9461_protein_8488	PF00501.23	AMP-binding	5.5e-37
DS9461_protein_8488	PF07993.7	NAD_binding_4	6.1e-20
DS0505_protein_7631	PF00501.23	AMP-binding	5.5e-37
DS0505_protein_7631	PF07993.7	NAD_binding_4	6.1e-20
DS9461_protein_8489	PF01040.13	UbiA	1.9e-22
DS0505_protein_7632	PF01040.13	UbiA	1.9e-22
DS9461_protein_8490	PF00172.13	Zn_clus	1.5e-06
DS0505_protein_7633	PF00172.13	Zn_clus	1.5e-06
DS9461_protein_8491	PF00109.21	ketoacyl-synt	1.8e-68
DS9461_protein_8491	PF02801.17	Ketoacyl-synt_C	2.8e-37
DS9461_protein_8491	PF00698.16	Acyl_transf_1	1.9e-24
DS9461_protein_8491	PF14765.1	PS-DH	5.9e-23
DS9461_protein_8491	PF00550.20	PP-binding	3.4e-05
DS9461_protein_8491	PF07859.8	Abhydrolase_3	1.1e-10
DS0505_protein_7634	PF00109.21	ketoacyl-synt	1.8e-68
DS0505_protein_7634	PF02801.17	Ketoacyl-synt_C	2.9e-37
DS0505_protein_7634	PF00698.16	Acyl_transf_1	2e-24
DS0505_protein_7634	PF14765.1	PS-DH	5.9e-23
DS0505_protein_7634	PF00550.20	PP-binding	3.5e-05
DS0505_protein_7634	PF07859.8	Abhydrolase_3	1.2e-10
DS9461_protein_8533	PF07690.11	MFS_1	1e-41
DS0505_protein_403	PF07690.11	MFS_1	1e-41
DS9461_protein_8562	PF11578.3	DUF3237	6.1e-21
DS0505_protein_4721	PF11578.3	DUF3237	6.1e-21
DS9461_protein_8580	PF00248.16	Aldo_ket_red	1.1e-46
DS0505_protein_10416	PF00248.16	Aldo_ket_red	1.1e-46
DS9461_protein_8606	PF01522.16	Polysacc_deac_1	1.4e-26
DS0505_protein_3614	PF01522.16	Polysacc_deac_1	1.4e-26
DS9461_protein_8626	PF07985.7	SRR1	5.5e-06
DS0505_protein_12420	PF07985.7	SRR1	5.5e-06
DS9461_protein_8634	PF00005.22	ABC_tran	3.2e-12
DS0505_protein_10129	PF00005.22	ABC_tran	3.2e-12
DS9461_protein_8635	PF00005.22	ABC_tran	7.6e-07
DS0505_protein_10130	PF00005.22	ABC_tran	7.6e-07
DS9461_protein_8653	PF00067.17	p450	7.1e-32
DS0505_protein_11678	PF00067.17	p450	7.1e-32
DS9461_protein_8685	PF00069.20	Pkinase	4e-09
DS0505_protein_6349	PF00069.20	Pkinase	4e-09
DS9461_protein_8686	PF00082.17	Peptidase_S8	4.4e-21
DS9461_protein_8686	PF02225.17	PA	8.1e-07
DS9461_protein_8686	PF00082.17	Peptidase_S8	3.9e-19
DS0505_protein_6348	PF00082.17	Peptidase_S8	4.3e-21
DS0505_protein_6348	PF02225.17	PA	8e-07
DS0505_protein_6348	PF00082.17	Peptidase_S8	3.9e-19
DS9461_protein_8705	PF12796.2	Ank_2	2.3e-14
DS9461_protein_8705	PF12796.2	Ank_2	2.3e-15
DS9461_protein_8705	PF00023.25	Ank	0.0005
DS0505_protein_9850	PF01048.15	PNP_UDP_1	5.3e-06
DS0505_protein_9850	PF12796.2	Ank_2	4.7e-14
DS0505_protein_9850	PF00023.25	Ank	0.00042
DS9461_protein_8725	PF14479.1	HeLo	6e-26
DS0505_protein_12600	PF14479.1	HeLo	6e-26
DS9461_protein_8753	PF00459.20	Inositol_P	7.2e-73
DS0505_protein_8392	PF00459.20	Inositol_P	7.2e-73
DS9461_protein_8765	PF00106.20	adh_short	5.8e-18
DS0505_protein_8404	PF00106.20	adh_short	5.8e-18
DS9461_protein_8766	PF06985.6	HET	1.9e-30
DS9461_protein_8766	PF12796.2	Ank_2	1.3e-08
DS0505_protein_8405	PF06985.6	HET	1.9e-30
DS0505_protein_8405	PF12796.2	Ank_2	1.3e-08
DS9461_protein_8771	PF00305.14	Lipoxygenase	3.2e-33
DS0505_protein_12754	PF00305.14	Lipoxygenase	3.5e-33
DS9461_protein_8788	PF00296.15	Bac_luciferase	7.2e-65
DS0505_protein_10064	PF00296.15	Bac_luciferase	5.8e-65
DS9461_protein_8799	PF12796.2	Ank_2	3.3e-11
DS9461_protein_8799	PF13606.1	Ank_3	0.0024
DS9461_protein_8799	PF12796.2	Ank_2	2.2e-07
DS0505_protein_12653	PF12796.2	Ank_2	3.3e-11
DS0505_protein_12653	PF13606.1	Ank_3	0.0024
DS0505_protein_12653	PF12796.2	Ank_2	2.2e-07
DS9461_protein_8866	PF08659.5	KR	7.6e-41
DS9461_protein_8866	PF00550.20	PP-binding	0.00011
DS9461_protein_8866	PF00668.15	Condensation	2.4e-47
DS9461_protein_8866	PF13745.1	HxxPF_rpt	1.6e-09
DS9461_protein_8866	PF00501.23	AMP-binding	4.4e-83
DS9461_protein_8866	PF00550.20	PP-binding	3.4e-06
DS9461_protein_8866	PF07993.7	NAD_binding_4	3.5e-22
DS0505_protein_10563	PF08659.5	KR	7.6e-41
DS0505_protein_10563	PF00550.20	PP-binding	0.00011
DS0505_protein_10563	PF00668.15	Condensation	2.4e-47
DS0505_protein_10563	PF13745.1	HxxPF_rpt	1.6e-09
DS0505_protein_10563	PF00501.23	AMP-binding	4.4e-83
DS0505_protein_10563	PF00550.20	PP-binding	3.4e-06
DS0505_protein_10563	PF07993.7	NAD_binding_4	3.5e-22
DS9461_protein_8867	PF00109.21	ketoacyl-synt	2.8e-67
DS9461_protein_8867	PF02801.17	Ketoacyl-synt_C	6.9e-32
DS9461_protein_8867	PF00698.16	Acyl_transf_1	1.6e-58
DS9461_protein_8867	PF14765.1	PS-DH	2.9e-20
DS9461_protein_8867	PF14765.1	PS-DH	1.2e-10
DS0505_protein_10562	PF00109.21	ketoacyl-synt	2.8e-67
DS0505_protein_10562	PF02801.17	Ketoacyl-synt_C	6.9e-32
DS0505_protein_10562	PF00698.16	Acyl_transf_1	1.6e-58
DS0505_protein_10562	PF14765.1	PS-DH	2.1e-15
DS0505_protein_10562	PF14765.1	PS-DH	1.2e-10
DS9461_protein_8872	PF00264.15	Tyrosinase	8.7e-05
DS0505_protein_9819	PF00264.15	Tyrosinase	8.7e-05
DS9461_protein_8875	PF12697.2	Abhydrolase_6	5.2e-06
DS9461_protein_8904	PF00657.17	Lipase_GDSL	1.7e-12
DS0505_protein_2113	PF00657.17	Lipase_GDSL	1.7e-12
DS9461_protein_8907	PF03211.8	Pectate_lyase	5.8e-79
DS0505_protein_2116	PF03211.8	Pectate_lyase	5.8e-79
DS9461_protein_8925	PF00561.15	Abhydrolase_1	1.1e-07
DS0505_protein_12897	PF00561.15	Abhydrolase_1	6.2e-08
DS9461_protein_8927	PF02983.9	Pro_Al_protease	3.2e-05
DS9461_protein_8927	PF00089.21	Trypsin	1.7e-05
DS0505_protein_7349	PF02983.9	Pro_Al_protease	3.2e-05
DS0505_protein_7349	PF00089.21	Trypsin	1.7e-05
DS9461_protein_8939	PF00069.20	Pkinase	3.1e-09
DS0505_protein_8974	PF00069.20	Pkinase	3.1e-09
DS9461_protein_8959	PF01565.18	FAD_binding_4	1.4e-27
DS9461_protein_8959	PF08031.7	BBE	8.6e-12
DS0505_protein_5740	PF01565.18	FAD_binding_4	1.8e-27
DS0505_protein_5740	PF08031.7	BBE	8.6e-12
DS9461_protein_9016	PF02102.10	Peptidase_M35	1.1e-10
DS0505_protein_2991	PF02102.10	Peptidase_M35	1.1e-10
DS9461_protein_9017	PF12697.2	Abhydrolase_6	1.6e-21
DS0505_protein_2990	PF12697.2	Abhydrolase_6	1.6e-21
DS9461_protein_9049	PF00651.26	BTB	3.8e-07
DS0505_protein_12052	PF00651.26	BTB	3.8e-07
DS9461_protein_9050	PF00651.26	BTB	1.2e-10
DS0505_protein_12053	PF00651.26	BTB	1.2e-10
DS9461_protein_9099	PF12796.2	Ank_2	1.2e-07
DS0505_protein_2425	PF12796.2	Ank_2	1.2e-07
DS9461_protein_9108	PF07690.11	MFS_1	7.7e-36
DS0505_protein_843	PF07690.11	MFS_1	7.7e-36
DS9461_protein_9121	PF00067.17	p450	8.3e-12
DS0505_protein_3871	PF00067.17	p450	1.2e-11
DS9461_protein_9256	PF00398.15	RrnaAD	3.6e-06
DS0505_protein_9659	PF00398.15	RrnaAD	3.6e-06
DS9461_protein_9269	PF07690.11	MFS_1	2.8e-32
DS0505_protein_1258	PF07690.11	MFS_1	2.8e-32
DS9461_protein_9374	PF00501.23	AMP-binding	1.4e-12
DS9461_protein_9374	PF00067.17	p450	1.4e-14
DS0505_protein_3541	PF00501.23	AMP-binding	1.4e-12
DS0505_protein_3541	PF00067.17	p450	1.4e-14
DS9461_protein_9376	PF13243.1	Prenyltrans_1	4.7e-13
DS0505_protein_3543	PF13243.1	Prenyltrans_1	4.7e-13
DS9461_protein_9377	PF00067.17	p450	8.3e-73
DS0505_protein_3544	PF00067.17	p450	8.3e-73
DS9461_protein_9378	PF00067.17	p450	1.4e-16
DS0505_protein_3545	PF00067.17	p450	1.4e-16
DS9461_protein_9395	PF03959.8	FSH1	4.1e-29
DS0505_protein_12640	PF03959.8	FSH1	4.1e-29
DS9461_protein_9400	PF02771.11	Acyl-CoA_dh_N	0.00013
DS0505_protein_6976	PF02771.11	Acyl-CoA_dh_N	0.00014
DS9461_protein_9401	PF03061.17	4HBT	9.7e-07
DS0505_protein_6975	PF03061.17	4HBT	9.7e-07
DS0505_protein_8518	PF13540.1	RCC1_2	9.6e-05
DS9461_protein_9474	PF00248.16	Aldo_ket_red	1.3e-51
DS0505_protein_3020	PF00248.16	Aldo_ket_red	1.3e-51
DS9461_protein_9504	PF01476.15	LysM	7.7e-05
DS0505_protein_12613	PF01476.15	LysM	7.6e-05
DS9461_protein_9558	PF04488.10	Gly_transf_sug	1.9e-07
DS0505_protein_6295	PF04488.10	Gly_transf_sug	1.9e-07
DS9461_protein_9559	PF01753.13	zf-MYND	2.3e-10
DS0505_protein_6294	PF01753.13	zf-MYND	2.3e-10
DS9461_protein_9574	PF05729.7	NACHT	1.5e-06
DS9461_protein_9574	PF12796.2	Ank_2	1.1e-16
DS9461_protein_9574	PF12796.2	Ank_2	2.7e-10
DS0505_protein_10522	PF05729.7	NACHT	3.1e-07
DS0505_protein_10522	PF12796.2	Ank_2	7.3e-10
DS0505_protein_10522	PF12796.2	Ank_2	2.9e-12
DS0505_protein_10522	PF12796.2	Ank_2	6.6e-17
DS9461_protein_9623	PF09362.5	DUF1996	1e-76
DS0505_protein_6315	PF09362.5	DUF1996	1e-76
DS9461_protein_9628	PF00187.14	Chitin_bind_1	1.9e-07
DS0505_protein_10885	PF00187.14	Chitin_bind_1	1.9e-07
DS9461_protein_9633	PF06985.6	HET	1.2e-12
DS0505_protein_10890	PF06985.6	HET	1.2e-12
DS9461_protein_9640	PF07249.7	Cerato-platanin	1.7e-55
DS0505_protein_4739	PF07249.7	Cerato-platanin	1.7e-55
DS9461_protein_9647	PF05729.7	NACHT	2.1e-05
DS0505_protein_4732	PF05729.7	NACHT	2.1e-05
DS9461_protein_9698	PF07876.7	Dabb	1.3e-20
DS0505_protein_7424	PF07876.7	Dabb	1.3e-20
DS9461_protein_9731	PF01423.17	LSM	1.3e-14
DS0505_protein_7912	PF01423.17	LSM	1.3e-14
DS9461_protein_9869	PF00069.20	Pkinase	2.3e-15
DS0505_protein_426	PF00069.20	Pkinase	2.3e-15
DS9461_protein_9891	PF00305.14	Lipoxygenase	3.8e-32
DS0505_protein_12486	PF00305.14	Lipoxygenase	4.9e-32
DS9461_protein_9962	PF01255.14	Prenyltransf	8.4e-07
DS0505_protein_4499	PF01255.14	Prenyltransf	8.4e-07
DS9461_protein_9965	PF01753.13	zf-MYND	8e-10
DS0505_protein_4502	PF01753.13	zf-MYND	8e-10
DS9461_protein_9967	PF01476.15	LysM	0.00011
DS9461_protein_9967	PF01476.15	LysM	6.7e-09
DS0505_protein_2239	PF01476.15	LysM	0.00011
DS0505_protein_2239	PF01476.15	LysM	6.7e-09
DS9461_protein_9973	PF00187.14	Chitin_bind_1	1e-06
DS0505_protein_2233	PF00187.14	Chitin_bind_1	1e-06
DS9461_protein_9975	PF00106.20	adh_short	1.5e-12
DS0505_protein_2231	PF00106.20	adh_short	1.5e-12
DS9461_protein_10068	PF07961.6	MBA1	9.2e-07
DS0505_protein_10961	PF07961.6	MBA1	9.2e-07
DS9461_protein_10079	PF00722.16	Glyco_hydro_16	8.7e-12
DS0505_protein_7428	PF00722.16	Glyco_hydro_16	8.7e-12
DS9461_protein_10093	PF08240.7	ADH_N	1.9e-08
DS9461_protein_10093	PF00107.21	ADH_zinc_N	5.8e-25
DS0505_protein_6989	PF08240.7	ADH_N	1.9e-08
DS0505_protein_6989	PF00107.21	ADH_zinc_N	5.8e-25
DS9461_protein_10099	PF07690.11	MFS_1	5.6e-29
DS0505_protein_5237	PF07690.11	MFS_1	2.8e-28
DS9461_protein_10102	PF00225.18	Kinesin	5.1e-21
DS0505_protein_5234	PF00225.18	Kinesin	5.1e-21
DS9461_protein_10104	PF00069.20	Pkinase	1.6e-06
DS0505_protein_5232	PF00069.20	Pkinase	1.6e-06
DS9461_protein_10116	PF13519.1	VWA_2	6.5e-12
DS9461_protein_10116	PF14624.1	Vwaint	5.7e-25
DS9461_protein_10116	PF14623.1	Vint	2.4e-38
DS0505_protein_11269	PF13519.1	VWA_2	6.5e-12
DS0505_protein_11269	PF14624.1	Vwaint	5.7e-25
DS0505_protein_11269	PF14623.1	Vint	2.4e-38
DS9461_protein_10137	PF00071.17	Ras	3e-34
DS0505_protein_5177	PF00071.17	Ras	3.7e-34
DS9461_protein_10146	PF01753.13	zf-MYND	1.3e-06
DS0505_protein_8599	PF01753.13	zf-MYND	1.3e-06
DS9461_protein_10150	PF03328.9	HpcH_HpaI	7.4e-34
DS0505_protein_8603	PF03328.9	HpcH_HpaI	7.4e-34
DS9461_protein_10181	PF01328.12	Peroxidase_2	1e-42
DS0505_protein_9993	PF01328.12	Peroxidase_2	1e-42
DS9461_protein_10182	PF14087.1	DUF4267	2.1e-12
DS0505_protein_9994	PF14087.1	DUF4267	2.1e-12
DS9461_protein_10183	PF07859.8	Abhydrolase_3	3.1e-08
DS0505_protein_9995	PF07859.8	Abhydrolase_3	3.1e-08
DS9461_protein_10200	PF06985.6	HET	8e-16
DS0505_protein_134	PF06985.6	HET	8e-16
DS9461_protein_10219	PF02458.10	Transferase	3.7e-08
DS0505_protein_11099	PF02458.10	Transferase	3.7e-08
DS9461_protein_10227	PF00109.21	ketoacyl-synt	2e-73
DS9461_protein_10227	PF02801.17	Ketoacyl-synt_C	5e-40
DS9461_protein_10227	PF00698.16	Acyl_transf_1	4.5e-57
DS9461_protein_10227	PF14765.1	PS-DH	1.7e-42
DS9461_protein_10227	PF08240.7	ADH_N	6.9e-07
DS9461_protein_10227	PF00107.21	ADH_zinc_N	6.9e-19
DS9461_protein_10227	PF08659.5	KR	3.3e-59
DS9461_protein_10227	PF00550.20	PP-binding	3.8e-05
DS0505_protein_9550	PF00109.21	ketoacyl-synt	2e-73
DS0505_protein_9550	PF02801.17	Ketoacyl-synt_C	5e-40
DS0505_protein_9550	PF00698.16	Acyl_transf_1	4.5e-57
DS0505_protein_9550	PF14765.1	PS-DH	1.7e-42
DS0505_protein_9550	PF08240.7	ADH_N	6.9e-07
DS0505_protein_9550	PF00107.21	ADH_zinc_N	6.9e-19
DS0505_protein_9550	PF08659.5	KR	3.3e-59
DS0505_protein_9550	PF00550.20	PP-binding	3.8e-05
DS9461_protein_10228	PF00891.13	Methyltransf_2	9.5e-41
DS0505_protein_9549	PF00891.13	Methyltransf_2	9.5e-41
DS9461_protein_10229	PF01494.14	FAD_binding_3	8.3e-24
DS0505_protein_9548	PF01494.14	FAD_binding_3	2.7e-24
DS9461_protein_10230	PF00501.23	AMP-binding	4.1e-23
DS9461_protein_10230	PF00550.20	PP-binding	0.00012
DS9461_protein_10230	PF07993.7	NAD_binding_4	1.7e-31
DS0505_protein_9547	PF00501.23	AMP-binding	1e-18
DS0505_protein_9547	PF00550.20	PP-binding	0.00012
DS0505_protein_9547	PF07993.7	NAD_binding_4	2.1e-31
DS9461_protein_10231	PF01494.14	FAD_binding_3	2.3e-19
DS9461_protein_10231	PF06314.6	ADC	2.4e-09
DS0505_protein_9546	PF01494.14	FAD_binding_3	3.7e-19
DS0505_protein_9546	PF06314.6	ADC	8e-09
DS9461_protein_10232	PF02900.13	LigB	3.1e-34
DS0505_protein_9545	PF02900.13	LigB	6e-34
DS9461_protein_10233	PF00109.21	ketoacyl-synt	5.5e-68
DS9461_protein_10233	PF02801.17	Ketoacyl-synt_C	1.5e-34
DS9461_protein_10233	PF00698.16	Acyl_transf_1	2.8e-49
DS9461_protein_10233	PF14765.1	PS-DH	3.9e-16
DS9461_protein_10233	PF00550.20	PP-binding	4.7e-11
DS9461_protein_10233	PF00550.20	PP-binding	4.7e-11
DS9461_protein_10233	PF00975.15	Thioesterase	3.4e-19
DS0505_protein_9544	PF00109.21	ketoacyl-synt	3.4e-68
DS0505_protein_9544	PF02801.17	Ketoacyl-synt_C	1.5e-34
DS0505_protein_9544	PF00698.16	Acyl_transf_1	3.2e-49
DS0505_protein_9544	PF14765.1	PS-DH	3.9e-16
DS0505_protein_9544	PF00550.20	PP-binding	4.7e-11
DS0505_protein_9544	PF00550.20	PP-binding	6.7e-11
DS0505_protein_9544	PF00975.15	Thioesterase	3.4e-19
DS9461_protein_10236	PF00067.17	p450	1.1e-61
DS0505_protein_9541	PF00067.17	p450	1.5e-61
DS9461_protein_10237	PF13561.1	adh_short_C2	4.2e-14
DS9461_protein_10237	PF00109.21	ketoacyl-synt	1.9e-21
DS9461_protein_10237	PF02801.17	Ketoacyl-synt_C	2.7e-12
DS0505_protein_9540	PF13561.1	adh_short_C2	1.4e-07
DS0505_protein_9540	PF00109.21	ketoacyl-synt	1.2e-22
DS0505_protein_9540	PF02801.17	Ketoacyl-synt_C	2.7e-12
DS9461_protein_10248	PF00135.23	COesterase	5.6e-107
DS0505_protein_6631	PF00135.23	COesterase	5.6e-107
DS9461_protein_10253	PF07992.9	Pyr_redox_2	7.1e-18
DS9461_protein_10253	PF00070.22	Pyr_redox	4.6e-14
DS0505_protein_10440	PF07992.9	Pyr_redox_2	7.1e-18
DS0505_protein_10440	PF00070.22	Pyr_redox	4.6e-14
DS9461_protein_10324	PF00067.17	p450	6.6e-35
DS0505_protein_10794	PF00067.17	p450	6.6e-35
DS9461_protein_10333	PF00172.13	Zn_clus	8.6e-06
DS0505_protein_12651	PF00172.13	Zn_clus	8.6e-06
DS9461_protein_10402	PF06985.6	HET	1.8e-31
DS0505_protein_6310	PF06985.6	HET	2.6e-31
DS9461_protein_10432	PF00293.23	NUDIX	7e-05
DS0505_protein_4001	PF00293.23	NUDIX	7e-05
DS9461_protein_10433	PF00067.17	p450	1.6e-05
DS0505_protein_4002	PF00067.17	p450	1.6e-05
DS9461_protein_10436	PF01048.15	PNP_UDP_1	2e-14
DS9461_protein_10436	PF00931.17	NB-ARC	1e-13
DS0505_protein_4005	PF01048.15	PNP_UDP_1	2e-14
DS0505_protein_4005	PF00931.17	NB-ARC	1e-13
DS9461_protein_10441	PF03936.11	Terpene_synth_C	1.9e-11
DS0505_protein_4677	PF03936.11	Terpene_synth_C	1.9e-11
DS9461_protein_10452	PF01083.17	Cutinase	6.6e-34
DS0505_protein_9009	PF01083.17	Cutinase	6.6e-34
DS9461_protein_10466	PF00160.16	Pro_isomerase	1.4e-43
DS0505_protein_9873	PF00160.16	Pro_isomerase	1.4e-43
DS9461_protein_10508	PF00026.18	Asp	6.9e-72
DS0505_protein_10356	PF00026.18	Asp	6.7e-72
DS9461_protein_10578	PF01471.13	PG_binding_1	3e-12
DS9461_protein_10578	PF00106.20	adh_short	2.1e-16
DS0505_protein_10992	PF01471.13	PG_binding_1	3e-12
DS0505_protein_10992	PF00106.20	adh_short	2.1e-16
DS9461_protein_10594	PF00069.20	Pkinase	1.5e-17
DS0505_protein_12385	PF00069.20	Pkinase	1.5e-17
DS9461_protein_10602	PF08650.5	DASH_Dad4	1.6e-27
DS0505_protein_4131	PF08650.5	DASH_Dad4	1.6e-27
DS9461_protein_10632	PF01083.17	Cutinase	3.4e-52
DS0505_protein_9221	PF01083.17	Cutinase	3.4e-52
DS9461_protein_10713	PF12796.2	Ank_2	3.8e-09
DS9461_protein_10713	PF13857.1	Ank_5	3.2e-08
DS0505_protein_5940	PF12796.2	Ank_2	3.8e-09
DS0505_protein_5940	PF13857.1	Ank_5	3.2e-08
DS9461_protein_10743	PF12796.2	Ank_2	2e-10
DS9461_protein_10743	PF00023.25	Ank	0.0029
DS9461_protein_10743	PF12796.2	Ank_2	3e-17
DS0505_protein_12323	PF12796.2	Ank_2	1.9e-16
DS0505_protein_12323	PF12796.2	Ank_2	1.9e-10
DS9461_protein_10764	PF06985.6	HET	2.4e-22
DS0505_protein_7395	PF06985.6	HET	2.4e-22
DS9461_protein_10780	PF01612.15	DNA_pol_A_exo1	3.4e-11
DS0505_protein_11780	PF01612.15	DNA_pol_A_exo1	3.4e-11
DS9461_protein_10781	PF01593.19	Amino_oxidase	4.5e-52
DS0505_protein_11779	PF01593.19	Amino_oxidase	4.5e-52
DS9461_protein_10784	PF12697.2	Abhydrolase_6	1.4e-20
DS0505_protein_11776	PF12697.2	Abhydrolase_6	1.4e-20
DS9461_protein_10789	PF10232.4	Med8	1.4e-11
DS0505_protein_10270	PF10232.4	Med8	1.4e-11
DS9461_protein_10810	PF00083.19	Sugar_tr	3.5e-46
DS0505_protein_5766	PF00083.19	Sugar_tr	2.3e-43
DS9461_protein_10811	PF05592.6	Bac_rhamnosid	3.3e-33
DS0505_protein_5765	PF05592.6	Bac_rhamnosid	3.3e-33
DS9461_protein_10815	PF14521.1	Aspzincin_M35	5.5e-12
DS0505_protein_5761	PF14521.1	Aspzincin_M35	5.5e-12
DS9461_protein_10888	PF02678.11	Pirin	2.1e-31
DS9461_protein_10888	PF05726.8	Pirin_C	2.9e-25
DS0505_protein_5073	PF02678.11	Pirin	2.1e-31
DS0505_protein_5073	PF05726.8	Pirin_C	2.9e-25
DS9461_protein_10890	PF00067.17	p450	8.3e-50
DS0505_protein_10108	PF00067.17	p450	1.1e-62
DS9461_protein_10922	PF01083.17	Cutinase	1.7e-49
DS0505_protein_10788	PF01083.17	Cutinase	1.9e-49
DS9461_protein_10927	PF00083.19	Sugar_tr	1.6e-48
DS9461_protein_10927	PF00083.19	Sugar_tr	2.1e-06
DS9461_protein_10927	PF00150.13	Cellulase	3.5e-16
DS0505_protein_6672	PF00083.19	Sugar_tr	1.6e-48
DS0505_protein_6672	PF00083.19	Sugar_tr	2.1e-06
DS0505_protein_6672	PF00150.13	Cellulase	3.5e-16
DS9461_protein_10934	PF06687.7	SUR7	9.2e-12
DS0505_protein_12589	PF06687.7	SUR7	1.2e-12
DS9461_protein_10941	PF04199.8	Cyclase	6.4e-11
DS0505_protein_6852	PF04199.8	Cyclase	6.4e-11
DS9461_protein_10985	PF00891.13	Methyltransf_2	4.7e-35
DS0505_protein_11867	PF00891.13	Methyltransf_2	4.7e-35
DS9461_protein_11018	PF01423.17	LSM	2.4e-20
DS0505_protein_10543	PF01423.17	LSM	2.4e-20
DS9461_protein_11079	PF02102.10	Peptidase_M35	4.7e-07
DS0505_protein_8830	PF02102.10	Peptidase_M35	4.7e-07
DS9461_protein_11081	PF05224.7	NDT80_PhoG	1.2e-35
DS0505_protein_12931	PF05224.7	NDT80_PhoG	1.2e-35
DS9461_protein_11088	PF13813.1	MBOAT_2	1.4e-06
DS0505_protein_3872	PF13813.1	MBOAT_2	4.6e-06
DS9461_protein_11108	PF11991.3	Trp_DMAT	7.7e-68
DS0505_protein_30	PF11991.3	Trp_DMAT	7.7e-68
DS9461_protein_11109	PF00067.17	p450	3.1e-21
DS9461_protein_11109	PF00067.17	p450	1.3e-19
DS0505_protein_29	PF00067.17	p450	3.1e-21
DS0505_protein_29	PF00067.17	p450	1.3e-19
DS9461_protein_11110	PF00891.13	Methyltransf_2	1.5e-30
DS0505_protein_28	PF00891.13	Methyltransf_2	1.5e-30
DS9461_protein_11112	PF00067.17	p450	3.9e-65
DS0505_protein_26	PF00067.17	p450	3.9e-65
DS9461_protein_11113	PF00067.17	p450	4e-38
DS0505_protein_25	PF00067.17	p450	4.7e-38
DS9461_protein_11175	PF14521.1	Aspzincin_M35	4.6e-15
DS0505_protein_11592	PF14521.1	Aspzincin_M35	1.8e-14
DS9461_protein_11176	PF00067.17	p450	9.1e-51
DS0505_protein_11593	PF00067.17	p450	1.4e-51
DS9461_protein_11191	PF00067.17	p450	1.8e-27
DS0505_protein_10269	PF00067.17	p450	2.1e-27
DS9461_protein_11192	PF00348.12	polyprenyl_synt	9.9e-06
DS0505_protein_6345	PF00348.12	polyprenyl_synt	3.4e-10
DS0505_protein_6345	PF00348.12	polyprenyl_synt	4.9e-05
DS9461_protein_11206	PF01636.18	APH	2.8e-11
DS0505_protein_2145	PF01636.18	APH	2.8e-11
DS9461_protein_11242	PF12697.2	Abhydrolase_6	3.6e-24
DS0505_protein_7693	PF12697.2	Abhydrolase_6	3.6e-24
DS9461_protein_11264	PF00067.17	p450	4.6e-60
DS9461_protein_11264	PF02458.10	Transferase	1.8e-08
DS9461_protein_11264	PF06985.6	HET	1.5e-18
DS0505_protein_9410	PF00067.17	p450	3.9e-66
DS0505_protein_9410	PF02458.10	Transferase	2e-08
DS0505_protein_9410	PF06985.6	HET	1.7e-18
DS9461_protein_11281	PF07690.11	MFS_1	2.3e-10
DS0505_protein_11425	PF07690.11	MFS_1	2.3e-10
DS9461_protein_11300	PF13738.1	Pyr_redox_3	2.3e-24
DS0505_protein_12905	PF13738.1	Pyr_redox_3	8.4e-25
DS9461_protein_11301	PF00067.17	p450	7.9e-31
DS0505_protein_12904	PF00067.17	p450	7.9e-31
DS9461_protein_11306	PF00755.15	Carn_acyltransf	3e-151
DS9461_protein_11306	PF00755.15	Carn_acyltransf	4.7e-14
DS0505_protein_7526	PF00755.15	Carn_acyltransf	3.1e-151
DS0505_protein_7526	PF00755.15	Carn_acyltransf	4.7e-14
DS9461_protein_11316	PF07110.6	EthD	8.9e-09
DS0505_protein_6282	PF07110.6	EthD	8.9e-09
DS9461_protein_11383	PF00201.13	UDPGT	6.3e-10
DS0505_protein_11283	PF00201.13	UDPGT	3.3e-10
DS9461_protein_11385	PF00067.17	p450	9.7e-72
DS0505_protein_11285	PF00067.17	p450	5.3e-72
DS9461_protein_11389	PF00892.15	EamA	5.6e-15
DS9461_protein_11389	PF00892.15	EamA	1e-10
DS0505_protein_8292	PF00892.15	EamA	5.5e-15
DS0505_protein_8292	PF00892.15	EamA	9.8e-11
DS9461_protein_11397	PF07690.11	MFS_1	1.2e-10
DS0505_protein_3748	PF07690.11	MFS_1	1.2e-10
DS9461_protein_11423	PF06985.6	HET	1.8e-11
DS0505_protein_9597	PF06985.6	HET	1.8e-11
DS0505_protein_2065	PF00069.20	Pkinase	8.3e-06
DS9461_protein_11496	PF03169.10	OPT	1.1e-86
DS0505_protein_10686	PF03169.10	OPT	1.1e-86
DS9461_protein_11521	PF01596.12	Methyltransf_3	6.3e-14
DS0505_protein_4469	PF01596.12	Methyltransf_3	6.3e-14
DS9461_protein_11531	PF00293.23	NUDIX	5.4e-10
DS0505_protein_2075	PF00293.23	NUDIX	5.4e-10
DS9461_protein_11561	PF10528.4	PA14_2	1.6e-19
DS0505_protein_6460	PF10528.4	PA14_2	1.6e-19
DS9461_protein_11568	PF01636.18	APH	1.2e-12
DS0505_protein_1744	PF01636.18	APH	1.2e-12
DS9461_protein_11569	PF02230.11	Abhydrolase_2	1.4e-16
DS0505_protein_1743	PF02230.11	Abhydrolase_2	1.4e-16
DS9461_protein_11604	PF06985.6	HET	2e-13
DS0505_protein_519	PF06985.6	HET	2e-13
DS9461_protein_11617	PF12296.3	HsbA	3.5e-14
DS0505_protein_10456	PF12296.3	HsbA	3.5e-14
DS9461_protein_11625	PF13191.1	AAA_16	1.8e-06
DS9461_protein_11625	PF12796.2	Ank_2	6.1e-12
DS9461_protein_11625	PF12796.2	Ank_2	1.6e-15
DS9461_protein_11625	PF13857.1	Ank_5	4.1e-10
DS9461_protein_11625	PF12796.2	Ank_2	1.8e-14
DS0505_protein_9883	PF13191.1	AAA_16	1.8e-06
DS0505_protein_9883	PF12796.2	Ank_2	5e-13
DS0505_protein_9883	PF12796.2	Ank_2	7.7e-07
DS0505_protein_9883	PF12796.2	Ank_2	3.1e-14
DS0505_protein_9883	PF00023.25	Ank	0.0016
DS0505_protein_9883	PF12796.2	Ank_2	1.8e-14
DS9461_protein_11626	PF12796.2	Ank_2	5e-13
DS0505_protein_9884	PF12796.2	Ank_2	4.5e-13
DS0505_protein_8591	PF00202.16	Aminotran_3	1.7e-43
DS9461_protein_11687	PF13489.1	Methyltransf_23	1.1e-13
DS0505_protein_9136	PF13489.1	Methyltransf_23	1.1e-13
DS9461_protein_11729	PF00069.20	Pkinase	3.5e-20
DS9461_protein_11729	PF12796.2	Ank_2	2.5e-09
DS9461_protein_11729	PF12796.2	Ank_2	4.1e-07
DS0505_protein_9897	PF00069.20	Pkinase	3.5e-20
DS0505_protein_9897	PF12796.2	Ank_2	2.4e-09
DS0505_protein_9897	PF12796.2	Ank_2	4.3e-07
DS9461_protein_11730	PF14479.1	HeLo	2.9e-12
DS0505_protein_9896	PF14479.1	HeLo	2.9e-12
DS9461_protein_11731	PF00891.13	Methyltransf_2	1.8e-33
DS0505_protein_9895	PF00891.13	Methyltransf_2	1.8e-33
DS9461_protein_11732	PF12695.2	Abhydrolase_5	1.1e-09
DS0505_protein_9894	PF12695.2	Abhydrolase_5	1.1e-09
DS9461_protein_11733	PF07690.11	MFS_1	7.6e-45
DS0505_protein_9893	PF07690.11	MFS_1	7.6e-45
DS9461_protein_11734	PF08240.7	ADH_N	5.4e-06
DS9461_protein_11734	PF00067.17	p450	3.8e-39
DS0505_protein_9892	PF08240.7	ADH_N	5.4e-06
DS0505_protein_9892	PF00067.17	p450	3.8e-39
DS9461_protein_11736	PF00067.17	p450	3.1e-34
DS0505_protein_9890	PF00067.17	p450	3.1e-34
DS9461_protein_11737	PF00172.13	Zn_clus	9.4e-06
DS0505_protein_9889	PF00172.13	Zn_clus	9.4e-06
DS9461_protein_11738	PF02458.10	Transferase	6.9e-05
DS0505_protein_9888	PF02458.10	Transferase	6.9e-05
DS9461_protein_11739	PF00106.20	adh_short	1.8e-14
DS0505_protein_9887	PF00106.20	adh_short	1.8e-14
DS9461_protein_11755	PF01363.16	FYVE	4.9e-21
DS0505_protein_10656	PF01363.16	FYVE	4.8e-21
DS9461_protein_11778	PF00179.21	UQ_con	7.8e-30
DS0505_protein_4439	PF00179.21	UQ_con	7.8e-30
DS9461_protein_11789	PF00814.20	Peptidase_M22	1.2e-15
DS9461_protein_11789	PF00814.20	Peptidase_M22	8.3e-08
DS0505_protein_4428	PF00814.20	Peptidase_M22	1.2e-15
DS0505_protein_4428	PF00814.20	Peptidase_M22	8.3e-08
DS9461_protein_11795	PF01779.12	Ribosomal_L29e	6.1e-23
DS0505_protein_913	PF01779.12	Ribosomal_L29e	6.1e-23
DS9461_protein_11803	PF00137.16	ATP-synt_C	4.1e-09
DS9461_protein_11803	PF00137.16	ATP-synt_C	1.1e-14
DS0505_protein_921	PF00137.16	ATP-synt_C	4.1e-09
DS0505_protein_921	PF00137.16	ATP-synt_C	1.1e-14
DS9461_protein_11847	PF04909.9	Amidohydro_2	5.4e-12
DS0505_protein_7321	PF04909.9	Amidohydro_2	5.4e-12
DS9461_protein_11850	PF01375.12	Enterotoxin_a	1.7e-05
DS0505_protein_7324	PF01375.12	Enterotoxin_a	1.7e-05
DS9461_protein_11880	PF01328.12	Peroxidase_2	3.6e-35
DS0505_protein_9673	PF01328.12	Peroxidase_2	3.6e-35
DS9461_protein_11913	PF00397.21	WW	1.1e-08
DS0505_protein_3967	PF00397.21	WW	1.1e-08
DS9461_protein_11946	PF00171.17	Aldedh	4.1e-06
DS9461_protein_11946	PF00171.17	Aldedh	2.4e-08
DS9461_protein_11946	PF00171.17	Aldedh	1.4e-21
DS0505_protein_8175	PF00171.17	Aldedh	4.1e-06
DS0505_protein_8175	PF00171.17	Aldedh	2.4e-08
DS0505_protein_8175	PF00171.17	Aldedh	1.4e-21
DS9461_protein_11947	PF00545.15	Ribonuclease	1.2e-15
DS0505_protein_8176	PF00545.15	Ribonuclease	1.2e-15
DS0505_protein_8187	PF02102.10	Peptidase_M35	8.2e-05
DS9461_protein_11968	PF06985.6	HET	4.5e-19
DS0505_protein_8370	PF06985.6	HET	4.5e-19
DS9461_protein_11970	PF00264.15	Tyrosinase	2.1e-32
DS0505_protein_8368	PF00264.15	Tyrosinase	2.1e-32
DS9461_protein_11972	PF07690.11	MFS_1	3.2e-25
DS0505_protein_8366	PF07690.11	MFS_1	3.2e-25
DS9461_protein_12008	PF00067.17	p450	3e-23
DS9461_protein_12008	PF00067.17	p450	9.2e-11
DS0505_protein_1583	PF00067.17	p450	3e-23
DS0505_protein_1583	PF00067.17	p450	9.2e-11
DS9461_protein_12010	PF04072.9	LCM	3.7e-38
DS0505_protein_1581	PF04072.9	LCM	3.7e-38
DS9461_protein_12011	PF08240.7	ADH_N	2.3e-09
DS9461_protein_12011	PF00107.21	ADH_zinc_N	4.6e-09
DS0505_protein_1580	PF08240.7	ADH_N	2.3e-09
DS0505_protein_1580	PF00107.21	ADH_zinc_N	4.6e-09
DS9461_protein_12012	PF03959.8	FSH1	5.6e-30
DS9461_protein_12012	PF00109.21	ketoacyl-synt	2.5e-74
DS9461_protein_12012	PF02801.17	Ketoacyl-synt_C	2.7e-29
DS9461_protein_12012	PF00698.16	Acyl_transf_1	9e-49
DS9461_protein_12012	PF14765.1	PS-DH	3e-46
DS9461_protein_12012	PF13489.1	Methyltransf_23	1.2e-19
DS9461_protein_12012	PF08659.5	KR	3.6e-42
DS9461_protein_12012	PF00550.20	PP-binding	1.7e-05
DS9461_protein_12012	PF00668.15	Condensation	1.4e-35
DS0505_protein_1579	PF03959.8	FSH1	5.6e-30
DS0505_protein_1579	PF00109.21	ketoacyl-synt	2.5e-74
DS0505_protein_1579	PF02801.17	Ketoacyl-synt_C	2.7e-29
DS0505_protein_1579	PF00698.16	Acyl_transf_1	9.1e-49
DS0505_protein_1579	PF14765.1	PS-DH	3e-46
DS0505_protein_1579	PF13489.1	Methyltransf_23	1.2e-19
DS0505_protein_1579	PF08659.5	KR	3.7e-42
DS0505_protein_1579	PF00550.20	PP-binding	1.7e-05
DS0505_protein_1579	PF00668.15	Condensation	1.4e-35
DS9461_protein_12037	PF13489.1	Methyltransf_23	1.9e-12
DS0505_protein_10835	PF13489.1	Methyltransf_23	1.7e-11
DS9461_protein_12081	PF00264.15	Tyrosinase	2.7e-43
DS0505_protein_8794	PF00264.15	Tyrosinase	2.7e-43
DS9461_protein_12124	PF01217.15	Clat_adaptor_s	2.9e-31
DS0505_protein_8220	PF01217.15	Clat_adaptor_s	2.9e-31
DS9461_protein_12131	PF04072.9	LCM	1.4e-29
DS0505_protein_3933	PF04072.9	LCM	1.2e-29
DS9461_protein_12137	PF00083.19	Sugar_tr	1.2e-23
DS0505_protein_12279	PF00083.19	Sugar_tr	1.2e-23
DS9461_protein_12186	PF02142.17	MGS	1.4e-09
DS9461_protein_12186	PF01808.13	AICARFT_IMPCHas	5.1e-113
DS9461_protein_12214	PF00106.20	adh_short	2.7e-12
DS0505_protein_12819	PF00106.20	adh_short	2.7e-12
DS9461_protein_12215	PF00172.13	Zn_clus	4.9e-07
DS9461_protein_12215	PF04082.13	Fungal_trans	3.8e-24
DS0505_protein_12820	PF00172.13	Zn_clus	4.9e-07
DS0505_protein_12820	PF04082.13	Fungal_trans	3.8e-24
DS9461_protein_12220	PF07714.12	Pkinase_Tyr	1.2e-16
DS0505_protein_11917	PF07714.12	Pkinase_Tyr	1.2e-16
DS9461_protein_12235	PF13460.1	NAD_binding_10	4.2e-18
DS0505_protein_8714	PF13460.1	NAD_binding_10	4.2e-18
DS9461_protein_12258	PF13499.1	EF-hand_7	1.7e-11
DS9461_protein_12258	PF13499.1	EF-hand_7	3.9e-14
DS0505_protein_7100	PF13499.1	EF-hand_7	1.7e-11
DS0505_protein_7100	PF13499.1	EF-hand_7	3.9e-14
DS9461_protein_12266	PF00067.17	p450	1.3e-33
DS0505_protein_11288	PF00067.17	p450	2.2e-25
DS9461_protein_12317	PF05225.11	HTH_psq	5.8e-09
DS0505_protein_3564	PF05225.11	HTH_psq	5.8e-09
DS9461_protein_12323	PF14521.1	Aspzincin_M35	2.2e-11
DS0505_protein_11588	PF14521.1	Aspzincin_M35	8.4e-13
DS9461_protein_12325	PF00106.20	adh_short	7.3e-34
DS0505_protein_121	PF00106.20	adh_short	7.3e-34
DS9461_protein_12333	PF00240.18	ubiquitin	4e-23
DS9461_protein_12333	PF01020.12	Ribosomal_L40e	1.6e-15
DS0505_protein_11001	PF00240.18	ubiquitin	5.2e-34
DS0505_protein_11001	PF01020.12	Ribosomal_L40e	1.8e-15
DS9461_protein_12341	PF00201.13	UDPGT	5.7e-11
DS0505_protein_5855	PF00201.13	UDPGT	5.7e-11
DS9461_protein_12370	PF13489.1	Methyltransf_23	8.6e-11
DS0505_protein_3606	PF13489.1	Methyltransf_23	8.6e-11
DS9461_protein_12371	PF00501.23	AMP-binding	3e-53
DS9461_protein_12371	PF00550.20	PP-binding	0.00023
DS9461_protein_12371	PF00975.15	Thioesterase	7.4e-26
DS0505_protein_3607	PF00501.23	AMP-binding	3.4e-54
DS0505_protein_3607	PF00550.20	PP-binding	0.00023
DS0505_protein_3607	PF00975.15	Thioesterase	7.4e-26
DS9461_protein_12397	PF08240.7	ADH_N	3.1e-09
DS9461_protein_12397	PF00107.21	ADH_zinc_N	2.4e-09
DS0505_protein_5451	PF08240.7	ADH_N	3.1e-09
DS0505_protein_5451	PF00107.21	ADH_zinc_N	2.4e-09
DS9461_protein_12412	PF00188.21	CAP	1e-10
DS9461_protein_12415	PF04607.12	RelA_SpoT	7.3e-10
DS9461_protein_12415	PF05729.7	NACHT	4.5e-07
DS0505_protein_6585	PF04607.12	RelA_SpoT	7.3e-10
DS0505_protein_6585	PF05729.7	NACHT	4.5e-07
DS9461_protein_12425	PF12847.2	Methyltransf_18	9.6e-10
DS0505_protein_11137	PF12847.2	Methyltransf_18	9.6e-10
DS9461_protein_12426	PF07859.8	Abhydrolase_3	3e-46
DS0505_protein_11136	PF07859.8	Abhydrolase_3	3e-46
DS9461_protein_12427	PF07690.11	MFS_1	5.1e-37
DS0505_protein_11135	PF07690.11	MFS_1	5.1e-37
DS9461_protein_12430	PF01494.14	FAD_binding_3	4.9e-09
[truncated: 399 more rows]
