# Supplementary material for: Directional Selection from Host Plants Is a Major Force Driving Host Specificity in Magnaporthe Species
Source: Sci Rep. 2016 May 6;6:25591. doi: 10.1038/srep25591 (PMC4858695; doi:10.1038/srep25591)
Supplement: Supplementary Table S2 [file srep25591-s3.xls]

## Sheet: Sheet1
Supplementary Table S2. Summary of genes with duplication in at least two isolates.
	DS9461	DS0505	EI9411	EI9604	SV9610	SV9623	98-06	KJ201	P131	Y34	Pfam ID	Pfam Description	Interproscan ID	Interproscan Description	Gene_id
Group1	0	0	2	1	0	0	0	2	0	0					EI9411_gene_10435 EI9411_gene_12632 EI9604_gene_544 KJ201_gene_5323 KJ201_gene_9805
Group2	0	0	2	0	1	0	1	0	0	2					EI9411_gene_11145 EI9411_gene_11147 98-06_gene_13010 SV9610_gene_12217 Y34_gene_2299 Y34_gene_7104
Group3	0	1	2	2	1	1	2	0	1	0					EI9411_gene_11773 EI9411_gene_12528 98-06_gene_11823 98-06_gene_12571 Ds0505_gene_6564 EI9604_gene_12675 EI9604_gene_12744 P131_gene_11835 SV9610_gene_37 SV9623_gene_3190
Group4	0	3	2	0	0	1	1	0	0	0					EI9411_gene_12582 EI9411_gene_12678 98-06_gene_12690 Ds0505_gene_12361 Ds0505_gene_12567 Ds0505_gene_9418 SV9623_gene_7972
Group5	0	1	2	2	0	0	0	0	0	0					EI9411_gene_12717 EI9411_gene_8687 Ds0505_gene_11684 EI9604_gene_12271 EI9604_gene_12272
Group6	0	0	2	1	1	2	1	0	1	1					EI9411_gene_2965 EI9411_gene_5899 98-06_gene_875 EI9604_gene_6643 P131_gene_6763 SV9610_gene_1515 SV9623_gene_12333 SV9623_gene_6573 Y34_gene_3085
Group7	0	1	2	2	0	0	1	0	0	0					EI9411_gene_4324 EI9411_gene_4330 98-06_gene_12158 Ds0505_gene_10802 EI9604_gene_1702 EI9604_gene_6879
Group8	1	0	2	1	1	1	1	1	1	1					EI9411_gene_5900 MGG_00427_EI9411 DS9461_gene_6322 MGG_00427_98-06 MGG_00427_EI9604 MGG_00427_KJ201 MGG_00427_P131 MGG_00427_SV9610 MGG_00427_SV9623 MGG_00427_Y34
Group9	0	1	2	1	0	1	0	0	0	0					EI9411_gene_6642 EI9411_gene_8125 Ds0505_gene_2154 EI9604_gene_10453 SV9623_gene_262
Group10	0	1	2	2	0	0	1	0	0	0					EI9411_gene_7908 EI9411_gene_8630 98-06_gene_12561 Ds0505_gene_12833 EI9604_gene_11306 EI9604_gene_420
Group11	0	0	2	2	1	1	1	0	1	1					EI9411_gene_8473 MGG_10033_EI9411 MGG_10033_98-06 MGG_10033_EI9604 EI9604_gene_392 MGG_10033_P131 MGG_10033_SV9610 MGG_10033_SV9623 MGG_10033_Y34
Group12	0	0	2	2	1	1	1	0	1	1					EI9411_gene_8476 EI9411_gene_8678 98-06_gene_11740 EI9604_gene_3607 EI9604_gene_395 P131_gene_4702 SV9610_gene_11057 SV9623_gene_12305 Y34_gene_6760
Group13	2	2	0	0	0	0	0	0	0	0					DS9461_gene_10486 DS9461_gene_11212 Ds0505_gene_7306 Ds0505_gene_9759
Group14	2	2	1	1	1	0	1	0	0	0					DS9461_gene_10672 DS9461_gene_12730 MGG_02058_EI9411 MGG_02058_98-06 Ds0505_gene_6601 Ds0505_gene_6614 MGG_02058_EI9604 MGG_02058_SV9610
Group15	2	2	1	0	1	2	1	1	0	1					DS9461_gene_11286 DS9461_gene_2351 EI9411_gene_11078 98-06_gene_12808 Ds0505_gene_12198 Ds0505_gene_7236 KJ201_gene_799 SV9610_gene_12266 SV9623_gene_12085 SV9623_gene_12088 Y34_gene_6389
Group16	2	2	1	0	0	0	2	0	2	0					DS9461_gene_12018 DS9461_gene_12717 EI9411_gene_8550 98-06_gene_10460 98-06_gene_12820 Ds0505_gene_10930 Ds0505_gene_5149 P131_gene_4788 P131_gene_6075
Group17	2	2	2	3	3	3	3	3	3	2					DS9461_gene_12040 DS9461_gene_581 MGG_04346_EI9411 MGG_10860_EI9411 MGG_04346_98-06 MGG_10860_98-06 98-06_gene_12372 Ds0505_gene_3463 Ds0505_gene_9649 EI9604_gene_1904 MGG_04346_EI9604 MGG_10860_EI9604 KJ201_gene_6588 MGG_04346_KJ201 MGG_10860_KJ201 MGG_04346_P131 MGG_10860_P131 P131_gene_9546 MGG_04346_SV9610 MGG_10860_SV9610 SV9610_gene_12373 SV9623_gene_10918 MGG_04346_SV9623 MGG_10860_SV9623 …
Group18	2	2	0	0	1	2	2	0	0	0					DS9461_gene_12150 DS9461_gene_12693 98-06_gene_11806 98-06_gene_13084 Ds0505_gene_12197 Ds0505_gene_8304 SV9610_gene_12397 SV9623_gene_12598 SV9623_gene_12599
Group19	2	2	1	1	2	0	1	0	0	0					DS9461_gene_12607 DS9461_gene_8242 MGG_10921_EI9411 MGG_10921_98-06 Ds0505_gene_344 Ds0505_gene_351 MGG_10921_EI9604 MGG_02224_SV9610 MGG_10921_SV9610
Group20	3	2	1	1	1	2	4	0	3	1					DS9461_gene_12716 DS9461_gene_12778 DS9461_gene_4671 EI9411_gene_11148 98-06_gene_10459 98-06_gene_11971 98-06_gene_12821 98-06_gene_13009 Ds0505_gene_10931 Ds0505_gene_12709 EI9604_gene_545 P131_gene_4789 P131_gene_6718 P131_gene_8029 SV9610_gene_5034 SV9623_gene_12154 SV9623_gene_12413 Y34_gene_5603
Group21	2	2	1	0	0	0	0	0	0	0					DS9461_gene_12731 DS9461_gene_9486 EI9411_gene_2717 Ds0505_gene_3032 Ds0505_gene_3573
Group22	2	1	0	0	1	0	0	2	0	1					DS9461_gene_1573 DS9461_gene_2241 Ds0505_gene_5280 KJ201_gene_10477 KJ201_gene_5090 SV9610_gene_7686 Y34_gene_7958
Group23	2	5	0	0	0	0	0	0	0	0					DS9461_gene_2412 DS9461_gene_4401 Ds0505_gene_10203 Ds0505_gene_420 Ds0505_gene_10184 Ds0505_gene_10203 Ds0505_gene_420
Group24	3	2	1	1	1	0	0	0	0	1					DS9461_gene_61 DS9461_gene_6443 DS9461_gene_8245 MGG_01398_EI9411 Ds0505_gene_11686 Ds0505_gene_815 MGG_01398_EI9604 MGG_01398_SV9610 MGG_01398_Y34
Group25	2	2	0	0	0	0	0	0	0	0					DS9461_gene_6444 DS9461_gene_8246 Ds0505_gene_11687 Ds0505_gene_12855
Group26	2	2	0	1	2	2	0	0	2	1					DS9461_gene_9525 DS9461_gene_9526 Ds0505_gene_12930 Ds0505_gene_5695 MGG_04298_EI9604 MGG_04298_P131 MGG_10869_P131 MGG_04298_SV9610 MGG_10869_SV9610 MGG_04298_SV9623 MGG_10869_SV9623 MGG_04298_Y34
Group27	1	1	1	1	1	2	2	1	0	1					98-06_gene_12162 98-06_gene_12429 EI9411_gene_8544 DS9461_gene_10667 Ds0505_gene_6609 EI9604_gene_629 KJ201_gene_11895 SV9610_gene_7051 SV9623_gene_6953 SV9623_gene_8143 Y34_gene_3325
Group28	0	0	1	1	1	2	2	0	1	0					98-06_gene_12420 98-06_gene_12597 EI9411_gene_7867 EI9604_gene_12520 P131_gene_2759 SV9610_gene_7713 SV9623_gene_11480 SV9623_gene_12571
Group29	0	0	0	0	1	2	2	0	0	1					98-06_gene_12505 98-06_gene_12923 SV9610_gene_4108 SV9623_gene_10535 SV9623_gene_12464 Y34_gene_8960
Group30	0	2	0	0	0	0	2	0	0	0					98-06_gene_12557 98-06_gene_12953 Ds0505_gene_2152 Ds0505_gene_5808
Group31	3	3	0	1	2	2	0	0	2	1					Ds0505_gene_12443 Ds0505_gene_12930 Ds0505_gene_5695 DS9461_gene_9525 DS9461_gene_9526 DS9461_gene_10445 MGG_04298_EI9604 MGG_04298_P131 MGG_10869_P131 MGG_04298_SV9610 MGG_10869_SV9610 MGG_04298_SV9623 MGG_10869_SV9623 MGG_04298_Y34
Group32	2	2	0	0	0	1	0	0	0	0					Ds0505_gene_12583 Ds0505_gene_12834 DS9461_gene_5760 DS9461_gene_7231 SV9623_gene_12322
Group33	1	2	1	0	0	0	1	0	2	1					Ds0505_gene_6565 Ds0505_gene_6826 EI9411_gene_11772 DS9461_gene_1591 98-06_gene_11822 P131_gene_10285 P131_gene_2376 Y34_gene_11399
Group34	1	1	1	3	1	2	1	1	1	1					EI9604_gene_11493 EI9604_gene_11496 EI9604_gene_12735 EI9411_gene_504 DS9461_gene_10392 98-06_gene_11800 Ds0505_gene_5466 KJ201_gene_4008 P131_gene_7839 SV9610_gene_7580 SV9623_gene_11835 SV9623_gene_12331 Y34_gene_11128
Group35	1	1	1	3	3	1	1	1	2	1					EI9604_gene_12366 EI9604_gene_4334 EI9604_gene_6240 EI9411_gene_10391 DS9461_gene_11926 98-06_gene_9481 Ds0505_gene_9692 KJ201_gene_9283 P131_gene_1241 P131_gene_2505 SV9610_gene_10601 SV9610_gene_12479 SV9610_gene_8226 SV9623_gene_10017 Y34_gene_3876
Group36	1	1	1	2	2	0	1	0	2	0	PF00795;	CN_hydrolase;	IPR003010;	Carbon-nitrogen hydrolase;	EI9604_gene_12643 EI9604_gene_135 EI9411_gene_12489 DS9461_gene_10480 98-06_gene_11804 Ds0505_gene_12536 P131_gene_3648 P131_gene_8568 SV9610_gene_12216 SV9610_gene_12220
Group37	2	1	0	2	0	0	0	0	0	0					EI9604_gene_7473 EI9604_gene_7489 DS9461_gene_1418 DS9461_gene_1416 Ds0505_gene_11262
Group38	1	0	1	0	1	2	0	2	0	1					KJ201_gene_4396 KJ201_gene_728 EI9411_gene_6640 DS9461_gene_6044 SV9610_gene_12038 SV9623_gene_264 SV9623_gene_9103 Y34_gene_6816
Group39	1	1	0	0	0	0	0	2	1	2					KJ201_gene_6969 KJ201_gene_7309 DS9461_gene_10476 Ds0505_gene_12595 P131_gene_9847 Y34_gene_10595 Y34_gene_11484
Group40	1	1	2	2	2	2	2	2	2	2					MGG_01160_EI9411 MGG_06293_EI9411 DS9461_gene_6034 MGG_01160_98-06 MGG_06293_98-06 Ds0505_gene_3789 MGG_01160_EI9604 MGG_06293_EI9604 MGG_01160_KJ201 MGG_06293_KJ201 MGG_01160_P131 MGG_06293_P131 MGG_01160_SV9610 MGG_06293_SV9610 MGG_01160_SV9623 MGG_06293_SV9623 MGG_01160_Y34 MGG_06293_Y34
Group41	0	0	0	0	2	0	1	0	2	2					MGG_02216_P131 MGG_16311_P131 MGG_16311_98-06 MGG_02216_SV9610 MGG_16311_SV9610 MGG_02216_Y34 MGG_16311_Y34
Group42	1	1	2	2	2	2	2	0	2	2					MGG_05489_EI9411 MGG_16377_EI9411 DS9461_gene_11612 MGG_05489_98-06 MGG_16377_98-06 Ds0505_gene_527 MGG_05489_EI9604 MGG_16377_EI9604 MGG_05489_P131 MGG_16377_P131 MGG_05489_SV9610 MGG_16377_SV9610 MGG_05489_SV9623 MGG_16377_SV9623 MGG_05489_Y34 MGG_16377_Y34
Group43	1	1	2	2	2	2	2	0	2	2	PF10601;	zf-LITAF-like;	IPR006629;	LPS-induced tumor necrosis factor alpha factor;	MGG_07815_EI9411 MGG_13871_EI9411 DS9461_gene_5676 MGG_07815_98-06 MGG_13871_98-06 Ds0505_gene_4900 MGG_07815_EI9604 MGG_13871_EI9604 MGG_07815_P131 MGG_13871_P131 MGG_07815_SV9610 MGG_13871_SV9610 MGG_07815_SV9623 MGG_13871_SV9623 MGG_07815_Y34 MGG_13871_Y34
Group44	1	1	2	2	2	2	2	0	2	2					MGG_07816_EI9411 MGG_13872_EI9411 DS9461_gene_11475 MGG_07816_98-06 MGG_13872_98-06 Ds0505_gene_4899 MGG_07816_EI9604 MGG_13872_EI9604 MGG_07816_P131 MGG_13872_P131 MGG_07816_SV9610 MGG_13872_SV9610 MGG_07816_SV9623 MGG_13872_SV9623 MGG_07816_Y34 MGG_13872_Y34
Group45	1	1	2	2	2	2	2	0	2	0					MGG_07817_EI9411 MGG_13874_EI9411 DS9461_gene_6836 MGG_07817_98-06 MGG_13874_98-06 Ds0505_gene_4898 MGG_07817_EI9604 MGG_13874_EI9604 MGG_07817_P131 MGG_13874_P131 MGG_07817_SV9610 MGG_13874_SV9610 MGG_07817_SV9623 MGG_13874_SV9623
Group46	1	1	2	2	2	2	2	1	1	2	PF08241;	Methyltransf_11;	IPR013216;	Methyltransferase type 11;	MGG_10367_EI9411 MGG_16648_EI9411 DS9461_gene_8596 MGG_10367_98-06 MGG_16648_98-06 Ds0505_gene_3624 MGG_10367_EI9604 MGG_16648_EI9604 MGG_10367_KJ201 MGG_16648_P131 MGG_10367_SV9610 MGG_16648_SV9610 MGG_10367_SV9623 MGG_16648_SV9623 MGG_10367_Y34 MGG_16648_Y34
Group47	0	0	0	2	2	0	0	0	0	2					MGG_10760_EI9604 MGG_14894_EI9604 MGG_10760_SV9610 MGG_14894_SV9610 MGG_10760_Y34 MGG_14894_Y34
Group48	0	0	1	2	2	2	2	2	2	2					MGG_12091_98-06 MGG_15993_98-06 MGG_12091_EI9411 MGG_12091_EI9604 MGG_15993_EI9604 MGG_12091_KJ201 MGG_15993_KJ201 MGG_12091_P131 MGG_15993_P131 MGG_12091_SV9610 MGG_15993_SV9610 MGG_12091_SV9623 MGG_15993_SV9623 MGG_12091_Y34 MGG_15993_Y34
Group49	0	0	0	0	0	0	0	2	2	0					MGG_14375_KJ201 MGG_14426_KJ201 MGG_14375_P131 MGG_14426_P131
Group50	0	0	0	0	0	0	2	2	2	2					MGG_14377_98-06 MGG_14424_98-06 MGG_14377_KJ201 MGG_14424_KJ201 MGG_14377_P131 MGG_14424_P131 MGG_14377_Y34 MGG_14424_Y34
Group51	0	0	2	2	2	2	2	2	2	2					MGG_15252_EI9411 MGG_15255_EI9411 MGG_15252_98-06 MGG_15255_98-06 MGG_15252_EI9604 MGG_15255_EI9604 MGG_15252_KJ201 MGG_15255_KJ201 MGG_15252_P131 MGG_15255_P131 MGG_15252_SV9610 MGG_15255_SV9610 MGG_15252_SV9623 MGG_15255_SV9623 MGG_15252_Y34 MGG_15255_Y34
Group52	0	0	2	2	0	2	2	0	2	2					MGG_15253_EI9411 MGG_15396_EI9411 MGG_15253_98-06 MGG_15396_98-06 MGG_15253_EI9604 MGG_15396_EI9604 MGG_15253_P131 MGG_15396_P131 MGG_15253_SV9623 MGG_15396_SV9623 MGG_15253_Y34 MGG_15396_Y34
Group53	0	0	0	0	0	0	2	0	2	2					MGG_15398_98-06 MGG_18063_98-06 MGG_15398_P131 MGG_18063_P131 MGG_15398_Y34 MGG_18063_Y34
Group54	0	0	0	3	0	3	3	0	3	0					MGG_15492_98-06 MGG_15789_98-06 MGG_15795_98-06 MGG_15492_EI9604 MGG_15789_EI9604 MGG_15795_EI9604 MGG_15492_P131 MGG_15789_P131 MGG_15795_P131 MGG_15492_SV9623 MGG_15789_SV9623 MGG_15795_SV9623
Group55	0	0	0	2	0	0	2	0	0	0					MGG_15493_98-06 MGG_16776_98-06 MGG_15493_EI9604 MGG_16776_EI9604
Group56	0	0	0	2	0	0	0	0	2	0					MGG_15493_P131 MGG_16776_P131 MGG_15493_EI9604 MGG_16776_EI9604
Group57	0	0	0	2	0	0	0	0	0	2					MGG_15493_Y34 MGG_16776_Y34 MGG_15493_EI9604 MGG_16776_EI9604
Group58	0	0	3	3	0	3	0	0	2	0					MGG_15494_EI9411 MGG_16532_EI9411 MGG_16534_EI9411 MGG_15494_EI9604 MGG_16532_EI9604 MGG_16534_EI9604 MGG_16532_P131 MGG_16534_P131 MGG_15494_SV9623 MGG_16532_SV9623 MGG_16534_SV9623
Group59	0	0	0	3	0	3	3	0	2	0					MGG_15494_98-06 MGG_16532_98-06 MGG_16534_98-06 MGG_15494_EI9604 MGG_16532_EI9604 MGG_16534_EI9604 MGG_16532_P131 MGG_16534_P131 MGG_15494_SV9623 MGG_16532_SV9623 MGG_16534_SV9623
Group60	0	0	6	6	0	0	6	0	0	0					MGG_15503_EI9411 MGG_16056_EI9411 MGG_16611_EI9411 MGG_17288_EI9411 MGG_17293_EI9411 MGG_17746_EI9411 MGG_15503_98-06 MGG_16056_98-06 MGG_16611_98-06 MGG_17288_98-06 MGG_17293_98-06 MGG_17746_98-06 MGG_15503_EI9604 MGG_16056_EI9604 MGG_16611_EI9604 MGG_17288_EI9604 MGG_17293_EI9604 MGG_17746_EI9604
Group61	0	0	0	0	2	2	2	0	2	2	PF00385;	Chromo;	IPR000953;IPR016197;IPR023780;IPR023779;IPR015880;IPR007087;	Chromo domain/shadow;Chromo domain-like;Chromo domain;Chromo domain, conserved site;Zinc finger, C2H2-like;Zinc finger, C2H2;	MGG_15787_98-06 MGG_17615_98-06 MGG_15787_P131 MGG_17615_P131 MGG_15787_SV9610 MGG_17615_SV9610 MGG_15787_SV9623 MGG_17615_SV9623 MGG_15787_Y34 MGG_17615_Y34
Group62	0	0	0	0	0	0	2	2	2	2				Telomere-linked RecQ helicase (TLH)	MGG_15793_98-06 MGG_16553_98-06 MGG_15793_KJ201 MGG_16553_KJ201 MGG_15793_P131 MGG_16553_P131 MGG_15793_Y34 MGG_16553_Y34
Group63	0	0	1	0	0	0	2	0	2	0					MGG_15987_98-06 MGG_16473_98-06 MGG_16473_EI9411 MGG_15987_P131 MGG_16473_P131
Group64	0	0	1	0	0	0	0	0	2	2					MGG_15987_Y34 MGG_16473_Y34 MGG_16473_EI9411 MGG_15987_P131 MGG_16473_P131
Group65	0	0	0	0	0	0	0	0	3	4					MGG_16039_Y34 MGG_16076_Y34 MGG_16615_Y34 MGG_17019_Y34 MGG_16076_P131 MGG_16615_P131 MGG_17019_P131
Group66	0	0	2	0	0	0	2	0	2	2					MGG_16063_EI9411 MGG_16400_EI9411 MGG_16063_98-06 MGG_16400_98-06 MGG_16063_P131 MGG_16400_P131 MGG_16063_Y34 MGG_16400_Y34
Group67	0	0	2	2	2	2	2	2	2	2					MGG_16098_EI9411 MGG_16172_EI9411 MGG_16098_98-06 MGG_16172_98-06 MGG_16098_EI9604 MGG_16172_EI9604 MGG_16098_KJ201 MGG_16172_KJ201 MGG_16098_P131 MGG_16172_P131 MGG_16098_SV9610 MGG_16172_SV9610 MGG_16098_SV9623 MGG_16172_SV9623 MGG_16098_Y34 MGG_16172_Y34
Group68	0	0	1	2	0	2	2	0	0	2					MGG_16939_98-06 MGG_18062_98-06 EI9411_gene_7666 MGG_16939_EI9604 MGG_18062_EI9604 MGG_16939_SV9623 MGG_18062_SV9623 MGG_16939_Y34 MGG_18062_Y34
Group69	1	1	2	2	2	2	2	2	2	3					MGG_16942_EI9411 MGG_17756_EI9411 DS9461_gene_6147 MGG_16942_98-06 MGG_17756_98-06 Ds0505_gene_5697 MGG_16942_EI9604 MGG_17756_EI9604 MGG_16942_KJ201 MGG_17756_KJ201 MGG_16942_P131 MGG_17756_P131 MGG_16942_SV9610 MGG_17756_SV9610 MGG_16942_SV9623 MGG_17756_SV9623 Y34_gene_6403 MGG_16942_Y34 MGG_17756_Y34
Group70	1	0	0	2	2	2	2	0	2	2					MGG_16943_98-06 MGG_17757_98-06 DS9461_gene_6149 MGG_16943_EI9604 MGG_17757_EI9604 MGG_16943_P131 MGG_17757_P131 MGG_16943_SV9610 MGG_17757_SV9610 MGG_16943_SV9623 MGG_17757_SV9623 MGG_16943_Y34 MGG_17757_Y34
Group71	0	0	1	2	0	2	2	2	0	0					MGG_17297_98-06 MGG_17641_98-06 MGG_17297_EI9411 MGG_17297_EI9604 MGG_17641_EI9604 MGG_17297_KJ201 MGG_17641_KJ201 MGG_17297_SV9623 MGG_17641_SV9623
Group72	0	0	0	2	2	0	0	0	0	0					MGG_17297_SV9610 MGG_17641_SV9610 MGG_17297_EI9604 MGG_17641_EI9604
Group73	0	0	0	2	0	0	0	0	0	2					MGG_70314_EI9604 MGG_70582_EI9604 MGG_70314_Y34 MGG_70582_Y34
Group74	0	0	0	0	2	2	0	0	2	0					P131_gene_2721 P131_gene_3110 SV9610_gene_12080 SV9610_gene_8383 SV9623_gene_12210 SV9623_gene_9841
Group75	0	0	1	1	2	0	1	1	1	1					SV9610_gene_10418 SV9610_gene_7581 EI9411_gene_503 98-06_gene_11799 EI9604_gene_12736 KJ201_gene_4007 P131_gene_7838 Y34_gene_11127
Group76	1	0	1	1	2	0	0	0	0	1	PF01565;	FAD_binding_4;	IPR006094;IPR016166;IPR016169;	FAD linked oxidase, N-terminal;FAD-binding, type 2;CO dehydrogenase flavoprotein-like, FAD-binding, subdomain 2;	SV9610_gene_11050 SV9610_gene_5593 EI9411_gene_10764 DS9461_gene_12470 EI9604_gene_7482 Y34_gene_7997
Group77	1	1	0	0	2	1	0	0	0	1					SV9610_gene_11130 SV9610_gene_12432 DS9461_gene_10222 Ds0505_gene_11938 SV9623_gene_265 Y34_gene_6815
Group78	0	0	1	0	2	2	0	0	0	0					SV9610_gene_11192 SV9610_gene_11429 EI9411_gene_10555 SV9623_gene_12002 SV9623_gene_12640
Group79	0	0	0	0	2	2	0	0	0	0					SV9610_gene_12185 SV9610_gene_8388 SV9623_gene_9844 SV9623_gene_9920
Group80	0	0	0	0	2	2	0	0	0	0					SV9610_gene_12365 SV9610_gene_12503 SV9623_gene_12399 SV9623_gene_12617
Group81	0	0	0	0	2	2	2	0	0	0					SV9623_gene_10823 SV9623_gene_12426 98-06_gene_13080 98-06_gene_12515 SV9610_gene_5036 SV9610_gene_11351
