# Supplementary material for: Directional Selection from Host Plants Is a Major Force Driving Host Specificity in Magnaporthe Species
Source: Sci Rep. 2016 May 6;6:25591. doi: 10.1038/srep25591 (PMC4858695; doi:10.1038/srep25591)
Supplement: Supplementary Table S3 [file srep25591-s4.xls]

## Sheet: Sheet1
Supplementary Table S3. Summary of transposon elements in different isolates.
		DS9461				DS0505				EI9411				EI9604				SV9610				SV9623				98-06				KJ201				P131				Y34				70-15
	Nunber	Size(Mb)	% of genome		Nunber	Size(Mb)	% of genome		Nunber	Size(Mb)	% of genome		Nunber	Size(Mb)	% of genome		Nunber	Size(Mb)	% of genome		Nunber	Size(Mb)	% of genome		Nunber	Size(Mb)	% of genome		Nunber	Size(Mb)	% of genome		Nunber	Size(Mb)	% of genome		Nunber	Size(Mb)	% of genome		Nunber	Size(Mb)	% of genome
DNA	2255	0.93	2.19		2483	1.04	2.44		2121	0.87	2.16		2146	0.96	2.31		1881	0.72	1.82		1849	0.71	1.8		3812	1.62	3.93		1867	0.45	1.25		1462	0.46	1.21		1703	0.57	1.48		2441	1.32	3.21
LINE	1277	0.47	1.11		1257	0.43	1.01		1164	0.36	0.88		1241	0.45	1.08		1145	0.38	0.96		1137	0.37	0.95		1889	0.67	1.61		1233	0.28	0.79		921	0.23	0.62		1014	0.3	0.77		1429	1.02	2.48
LTR	4860	3.45	8.13		4949	3.54	8.28		3946	2.5	6.21		4302	3.27	7.85		3634	1.86	4.72		3565	1.94	4.92		6091	3.04	7.36		3503	1.06	2.96		2824	1.48	3.93		3082	1.76	4.58		3729	2.97	7.25
Retro	542	0.18	0.43		551	0.18	0.43		494	0.17	0.41		581	0.23	0.55		454	0.18	0.47		458	0.19	0.47		658	0.21	0.5		504	0.13	0.38		340	0.1	0.28		400	0.14	0.36		531	0.15	0.37
nonLTR	7	0.0011	0.0028		8	0.0024	0.0057		8	0.0029	0.0072		5	0.0018	0.0044		6	0.0014	0.0035		4	0.0014	0.0036		162	0.06	0.15		8	0.0036	0.01		23	0.0025	0.0065		39	0.0041	0.01		149	0.07	0.16
unclear	670	0.17	0.41		711	0.19	0.45		532	0.14	0.35		633	0.16	0.39		508	0.14	0.35		497	0.14	0.36		938	0.26	0.62		475	0.09	0.26		387	0.09	0.24		419	0.11	0.28		755	0.27	0.66
Total	9611	5.2011	12.2728		9959	5.3824	12.6157		8265	4.0429	10.0172		8908	5.0718	12.1844		7628	3.2814	8.3235		7510	3.3514	8.5036		13550	5.86	14.17		7590	2.0136	5.65		5957	2.3625	6.2865		6657	2.8841	7.48		9034	5.8	14.13
