# Supplementary material for: Directional Selection from Host Plants Is a Major Force Driving Host Specificity in Magnaporthe Species
Source: Sci Rep. 2016 May 6;6:25591. doi: 10.1038/srep25591 (PMC4858695; doi:10.1038/srep25591)
Supplement: Supplementary Table S4 [file srep25591-s5.xls]

## Sheet: Sheet1
Strain Type	KJ201	70-15	P131	SV9610	SV9623	Y34	94-6-1a	94-115-4a	.98-06	81278	AD3-5	Ds0505	EI9604	Guy11_PB_I	GUY11
DNA	1.24571	3.19996	1.20695	1.81241	1.79846	1.4713	2.18299	2.15023	3.92397	4.78279	1.77091	2.43465	2.30586	3.69844	1.18484
LINE	0.789092	2.47685	0.614226	0.952948	0.942347	0.771965	1.10886	0.878292	1.60662	3.55118	0.91153	1.01063	1.07416	2.73377	0.578071
LTR	2.95458	7.23649	3.92302	4.71573	4.91411	4.56848	8.11846	6.19629	7.34392	13.1163	4.51214	8.2651	7.83836	13.7869	3.4849
Retro	0.374997	0.372039	0.277087	0.468451	0.472582	0.359792	0.433272	0.412755	0.496556	0.70667	0.468228	0.426409	0.547682	0.407939	0.207103
nonLTR	0.0101293	0.16424	0.00658075	0.00347483	0.00358077	0.0104586	0.00275064	0.00717629	0.146183	0.179164	0.0078171	0.00565846	0.00437827	0.151063	0.00602801
unclear	0.262048	0.653573	0.238409	0.345938	0.355891	0.274893	0.405052	0.344618	0.615349	0.872338	0.300727	0.449966	0.388873	1.03226	0.241067

## Sheet: Sheet2
	Ds0505	94-6-1a	94-115-4a	EI9604	SV9623	SV9610	P131	Y34				DS0505	DS9461	EI9411	EI9604	SV9623	SV9610	P131	Y34
94-115-4a_rnd-4_family-506_LTR__Copia_8007bp_TYPE:LTR	2	1	77	96	60	63	50	49			LTR-Copia-2	2	1	77	96	60	63	50	49
EI9604_rnd-4_family-94_DNA__hAT-Blackjack_4838bp_TYPE:LTR	7	2	17	17	13	18	2	5			DNA-hAT-Blackjack	7	2	17	17	13	18	2	5
Pyret(AB062507.1)_7250bp_TYPE:LTR	18	19	57	81	121	94	95	84			LTR-Pyret	18	19	57	81	121	94	95	84
98-06_rnd-4_family-402_LTR__Gypsy_7724bp_TYPE:LTR	23	20	73	69	81	59	46	49			LTR-Gypsy-3	23	20	73	69	81	59	46	49
SV9623_te_46_freq_50_3317bp_TYPE:DNA	25	16	18	7	25	19	17	25			DNA-4	25	16	18	7	25	19	17	25
EI9604_te_2_freq_32_9942bp_TYPE:DNA	26	10	76	79	29	59	13	39			DNA-1	26	10	76	79	29	59	13	39
SV9623_te_179_freq_21_876bp_TYPE:DNA	32	29	21	22	28	8	7	12			DNA-2	32	29	21	22	28	8	7	12
SV9623_te_28_freq_42_5455bp_TYPE:LTR	41	40	44	47	68	48	52	47			LTR-3	41	40	44	47	68	48	52	47
EI9604_rnd-4_family-371_Unknown_14013bp_TYPE:LTR	41	42	31	59	37	61	50	56			Unclassified-10	41	42	31	59	37	61	50	56
EI9604_te_1_freq_22_15192bp_TYPE:LTR	47	47	49	70	42	58	36	45			LTR-1	47	47	49	70	42	58	36	45
98-06_rnd-4_family-929_Unknown_10943bp_TYPE:DNA	48	41	32	50	25	50	39	60			Unclassified-5	48	41	32	50	25	50	39	60
EI9604_rnd-4_family-344_LTR__Copia_7067bp_TYPE:LTR	49	39	100	55	64	66	34	32			LTR-Copia-5	49	39	100	55	64	66	34	32
SV9623_te_20_freq_31_7841bp_TYPE:DNA	51	60	36	40	47	46	43	45			DNA-3	51	60	36	40	47	46	43	45
EI9604_rnd-3_family-327_LTR__Copia_7180bp_TYPE:LTR	56	50	77	94	80	96	81	71			LTR-Copia-4	56	50	77	94	80	96	81	71
98-06_rnd-4_family-19_LTR__Gypsy_1283bp_TYPE:DNA	58	56	66	76	53	58	58	51			LTR-Gypsy-2	58	56	66	76	53	58	58	51
NHD2190_te_7_freq_62_6587bp_TYPE:LTR	61	60	54	54	129	135	91	99			LTR-2	61	60	54	54	129	135	91	99
MGL(AF018033.1)_5977bp_TYPE:LINE	63	108	47	38	52	28	33	31			MGL-1	63	108	47	38	52	28	33	31
SV9623_te_3_freq_42_18350bp_TYPE:LTR	64	58	84	63	53	70	41	54			LTR-4	64	58	84	63	53	70	41	54
DS0505_rnd-4_family-66_LTR__Gypsy_8134bp_TYPE:LTR	68	64	79	54	47	44	31	33			LTR-Gypsy-4	68	64	79	54	47	44	31	33
94-115-4a_rnd-4_family-21_LTR__Copia_7122bp_TYPE:LTR	76	76	78	41	34	35	29	25			LTR-Copia-1	76	76	78	41	34	35	29	25
POT2_(Z33638.1)_1862bp_TYPE:DNA	80	58	38	35	37	30	55	69			DNA-POT2	80	58	38	35	37	30	55	69
Y34_rnd-4_family-528_LINE__CRE_3218bp_TYPE:DNA	81	75	61	63	67	61	57	59			LINE-CRE	81	75	61	63	67	61	57	59
SV9623_te_8_freq_26_13546bp_TYPE:LTR	89	95	94	72	82	82	41	53			LTR-5	89	95	94	72	82	82	41	53
SV9623_te_73_freq_20_2310bp_TYPE:unclear	94	109	73	99	66	58	47	44			Unclassified-11	94	109	73	99	66	58	47	44
94-6-1a_rnd-4_family-74_LTR__Copia_7773bp_TYPE:LTR	102	83	42	117	8	8	1	5			LTR-Copia-3	102	83	42	117	8	8	1	5
DS0505_rnd-3_family-130_Unknown_1294bp_TYPE:DNA	112	112	9	9	10	9	14	10			Unclassified-6	112	112	9	9	10	9	14	10
94-6-1a_rnd-4_family-59_Unknown_2174bp_TYPE:DNA	122	100	4	0	3	0	0	0			Unclassified-3	122	100	4	0	3	0	0	0
94-6-1a_rnd-3_family-132_Unknown_2543bp_TYPE:LTR	124	123	24	17	19	10	13	12			Unclassified-1	124	123	24	17	19	10	13	12
DS0505_rnd-4_family-592_Unknown_1099bp_TYPE:unclear	125	102	4	9	6	7	7	5			Unclassified-9	125	102	4	9	6	7	7	5
DS0505_rnd-3_family-167_Unknown_7820bp_TYPE:LTR	128	123	12	10	19	9	9	9			Unclassified-7	128	123	12	10	19	9	9	9
DS0505_rnd-3_family-362_Unknown_597bp_TYPE:LINE	146	121	10	9	13	13	9	9			Unclassified-8	146	121	10	9	13	13	9	9
DS0505_rnd-4_family-74_LINE__Jockey_606bp_TYPE:LTR	151	146	147	147	159	147	134	132			LINE-Jockey	151	146	147	147	159	147	134	132
98-06_rnd-4_family-52_Unknown_3391bp_TYPE:DNA	157	122	268	257	250	226	206	206			Unclassified-4	157	122	268	257	250	226	206	206
94-6-1a_rnd-4_family-290_Unknown_5119bp_TYPE:LTR	189	204	5	11	7	7	5	8			Unclassified-2	189	204	5	11	7	7	5	8
NHD2190_te_46_freq_26_1728bp_TYPE:LINE	195	195	242	233	214	208	200	192			LINE-1	195	195	242	233	214	208	200	192
94-6-1a_rnd-2_family-16_LTR_Gypsy_7604bp_TYPE:LTR	290	299	154	179	101	97	97	108			LTR-Gypsy-1	290	299	154	179	101	97	97	108

## Sheet: new
Supplementary Table S4. Classification, copy number variation and sequences of 35 kinds of most abundant transposon elements.
ID	Category	Length(bp)	DS0505	DS9461	EI9411	EI9604	SV9623	SV9610	P131	Y34	Sequence
DNA1	DNA	9942	26	10	76	79	29	59	13	39	GACGATTCGGGGCCACGCGTCTTGTACCGGATTGACGATTAAAGTAAATGTGGTCACGGAGGGCTCCCCCGGTAGGACCCTCAAATGCCATTCCTGGGAGCGACAAATCTCTTTCGAAAGGAGTAGTGCGAAAAAAGCCGTTTATAATATCACTGAAAACGAGTAAGGGAGTCGCAGCCATACCCTGCGGCCAATCTTTAATTCGATGTAAAAAGCCCGTTGACTCTAGTTCCAGGTAAGTCCTGGTGAAAGGTATGCCACTACGCCATTCGACAGATGTAGCTTTTCGGAGATTAAACTCTGCTCCCCTTTTTTCGCCGCTGGGATTATCCCGAATCTTCCGGATCTTGGGATTATCAAATCCAAAGCATAACGCTAGCTTGTTCAAATATGTTTTCG…
DNA2	DNA	876	32	29	21	22	28	8	7	12	CTCTGGGATCGCTTTCGTGACACTTATCCCCCGTCACGCTCGGTTTAAGTCGTCCGCGAATCCGCCATGTAAAACCGGCTTCCAAAAGAATTATACCATCCATAAATAATAGGTCCTTAGCCTTGGGCCTTTATCGCTTAGACTCGATTAAGAGAGAAGTTTAATATGTAGTGGCACATTTGCAATTATTTTTGAAATATACAATAAACTCTGCAAGAAAATATATCCAACAAATATCAAAATGTTAAAGCCAGCGCGTAAACTATTATGTTAAATTTATAATGATTTTCCCCCGGCCAAAATAAGTATAATTTCCGCTATAAGAGGTATAAGCGCTTTGAGGTTTTCCGCCAATTTAACAGATTAACGACGCGTAATTAAATTTTCGGTGCCGTTATT…
DNA3	DNA	7841	51	60	36	40	47	46	43	45	AACTAACCCCCTAAGCAGGACCGGGCCCGAACCCGGTCAGGCACGATCCGCCTCTGCCCTTCTTGTTTCCCCCTGTGTAAATAAAGAAGAAAGAACGCGCGCCGAGATACCCCTCGGGAGGTTGCTAACGGCCGGCTAACAAGCCGGGCCGGGCCCGGCGTTAAATAATTATAATACTACTGCTGCTACTACTACTACTACTACTACTACTACTACTACTACTACTACTACTACTACTACTACTATTGTGTTCTGTCGCTGGCCTGTTCGCCTTGATATACCAAATCAGGTTCTACTTTATGGATTCGGGAGAAAACAGGGATAAATTTCAAAGCAAAGATACCAAGATGCACAATTCCTGACGTGTTTCTGCTTGACTTGTGACTGAAATGCCTCCCA…
DNA4	DNA	3317	25	16	18	7	25	19	17	25	AACCCATTAATACCAAAAAATACTCGCGCCCGCGTAGGATCCCGTCCGACGGCCGCGACACTGTTTCCATCGTACCATCCGCAATTTCATTGGCCAATTTGCCCTTATCCCATTCGGTCCCACATAATATAAAAGGTCGTGATATTTTTGCTTGGTTTTTTATCCAGCACGATATTTCCCCGCTGCCTTAGATCTGCAAACGCGAACGCACGCAGGGTTTCCACACTTCCCCGTTAAACAGCACCAGCTCCAGTTACGCATATTAACGAAAATCCTGAGATTTTACGGGTTTTAAAATCATACTAGGTAGGAGGATCGCTGCCCTTAATATCCTCAAAAACGAGCCAACACAATTGCGCGTCTCCGTCCAAAAAAGGAGGGAGGTGGAAACCATGGAGA…
DNA-hAT-Blackjack	LTR	4838	7	2	17	17	13	18	2	5	ATATAATACCGGGAAAGCCTCCTGAAAAAAATAACTATTAAAAGTAAACGGTTTTATATATTGTAATTGGCACGACCACTGGATTGCGTACAGTTACCAGAAGCTAATGCAGGATCAGGGTTTTATCCCGTTTTCAGAAAAAAAAGATTATACAATATATAGTTTCTGAAATTAAGAAATTAAAAAGCTGTTACTAGCTTGCCCAAAATGGGGCAAGTTGTAATTTGCATATATATATATTGCTAATTGGTTTTTGTTCGCATTTTAAAACCGCTGCACACCGTATATANTATGGAACATAATATAATTTTGGATGACCTAAAATCGAAATTTGCAGCTCTAAATATATCCAATATTTTTATAAAAAAAGCCATTGTACCCCCACTCGGTCTTGTTACC…
DNA-POT2	DNA	1861	80	58	38	35	37	30	55	69	TAACGTTGCGTACCCCCTGTTCGGCACCCCCCCTGTTCGGCACCCAAAAATAACAACACTTTTATTTTTATCCTCCAACTTCTATTATAAATATCTCGATGAATCTGTCACTTTTGGATTTACTTTTTTCTGATTTTAATTCTCCATTTTCCAATGAAGCAATATACTGAAAAACAGCTTATATCTGCAATTAACGACGTCAATAATGGCAATCCAATTGCAAAAACCTCCCGAAAATGGGGAATACCTAGGTCTACACTTCAAAGTCGACTTAAAGGTTCTCAACCTTATAAAAAAGCACAAAGCCCTTTTCAAAGGCTTTCCACGGAACAGGAAAAGCATTTGGCTGATTGGGTACTTACCCAAACAGCTTTAGGGCTTCCGCCAACGCATCAAGAA…
LINE1	LINE	1728	195	195	242	233	214	208	200	192	TTCGAACCTACGTTACTCAAGTAACAGCCATGGCGCTTAACCACTGCGCCATTCCCCCCTTTTTGGTAAAGTTAGCGAGGGTCAGCGATCTGTGATTCTACTATAGTACCTGCGATCTCAAAGGTCAATGTTTGCGGGGCGATTTTAGCCCTCGCGTGTATGCATATACGCAGGCTTTTATTAATTTAACTGTTTGCGGGAATTATTAAATATCCAAATTATTAGTTTGTTGAAACCTACTACCCAAGTCGGCAAAACCCACAGAATTCACACCAGCGAATATTATATAGGGCGATATATTCTTATTTATACCATTATAACAATAACTGGTTAATTATTAGTATTGACGTAATTGTAGAAATTTGTTACAAGTTTTACTACTACGGATGCAGGTAAAAA…
LINE-CRE	DNA	3218	81	75	61	63	67	61	57	59	AGCCTATCGCCGTCATCGGCATNGCCTGCCGCTTCCCCGGCGGCGCGACACCCCGTCCAAACTCTGGGAGCTTCTGNCGAGCCCGCGCGACCTNTCGAGACGGTCCCGAGGTGATCGACTTCCGCGGGTTCTACCACCCGAACGGCGANCACCACGGCAGCACCAACGTGCGCAAGTCNTACTTTCTNGACGACAGGACCCGNGCCTGTTCGACGCCAGCTTCTTCGGCGTCANGCCGNTCGAGGCCGNNGCCATGGACCCNCAGCAGCGGCTGCTNCTGGAGACGGTGTACGAGGCGNTCGAGNCGGCGGGCTGNCGCTGGACGAGCTNAAGGGGCTCCGACACGGCCGTGTACGTCGGCGTCATGACGGNCGACTACGCCGANNTGCNCGACGCGCG…
LINE-Jockey	LTR	606	151	146	147	147	159	147	134	132	CAACCNACGGGGCATGCAGTCCAACAAANCGACAATNACNTTNTCCCGCGACGGCCTCCAGGCTCGACCGCCTCNACAACAGCAACAGCAGCAACGCAGCAGCAGCAACAGCAGCAGCAGCAGCAGCAGGCGCACCGAGCAACAGCAGCAGCTCATCAACAGCAACAGCAGCAGCAGCAACAGCAGCAGCAGCAGCAGCAGGCNCAGCAGCAACAGCANCAGCAGCAGGCGCAACAGCAACCCCAACAGCACCGCAGCAGNCCCAGGCCCANGCGCAGGCGCAAGCCCAGCAGGCTCAGCAGCGGCGCAGCAGCCACAGNCGCAGCAGCANCAGCAGCAGGCGCAGCAGCAACAGCCGGCGACGGCAGCGGCTCCTCGAGCAGCAGCAGCAGCAACAAC…
LTR1	LTR	15192	47	47	49	70	42	58	36	45	AGCAGGACAGTATCATGATGAGCAGCGCGACACCCCCAGCCCGCACCATGTGACAGAGTTCATCACGGCTTTCCTTGGCCCTGTGACACAGCCAGTCAAAGACGCAGGACTTTGGAAGAACACCCGAGACGAGATCATGTGGGATGACGAGCGCATGCCCTGGAGGCGGTCGCCGCTTTGGCTTTTACTTCGTGTCACGATGCAACTCATTTATTCTCGACAATCACCAAATGACGGCTGGCTCACGTATAAGGCCTTCATGCTGTATTTTTCCGCCCAAATCCTCCACATAGCCACGAATACTTGCCTGGGCAGCGACTACTTGGAAATCATGCGGCTAAAGGTAGCTCGTCGGCGGCTTAAGCTGACCGCCACTCAAGATTCTTCCTCACAATTCAC…
LTR2	LTR	6587	61	60	54	54	129	135	91	99	ACCTTCGTCCTCACATATGTCACTTTAACGCCCCCCCCCCGAATACAATGTTGTTGTTCTTAAACTCTTTAGTGCTTTCTTTGCCACTTTTTGCTCATCTACCTATACTGTATATACGGCGGGATCCTTTGACAAATATCAATCCTGTTCACCTGGGTCTCATGGACGACCCTGATGTCAACACAAAATGTCAGTTGAATCGTTGCTGAAGTGCTTGTGCCCGAACAAGGCCGCTATAGTGTCAGACTTACAGTGATTTTCTTTTGGCAGATTCGAGACAGGTCCGTGTATTTTGGAACCAGACGTGGTCCAGTTCAACAGGACATGGCTGGGGCGACTTGAACAAGGAATCTATTCGGAGCAACTGGGTGAAGCTGTTTCCTTGTAAGTAGGTAGGGA…
LTR3	LTR	14013	41	40	44	47	68	48	52	47	ATTCTCCCTCTTTAATAATAGAATTCGTACACCCGCATTTGTATCCAGATTGAACGGTCATAGCCTGGTCGTAATGGCCTTTGGTGTGTATTTCATTCATCGACCCCCGATGTCTCCCATGCGTATATCATTCTCACCATANAATATATACAGGCTTCGTAAACAGCGACACCAGCAGGGCAACCAACCACGCCCCCAGAAGCCANACATTACAACATGGTACCAGAACCACGAGCATTCTACCGCCTCTGGCAGGAAGAGCGCGTCCTCGAAGGCATNTATGTAGTTTTGCCCAAACAAGACGTATGCTCTCTCAGGCTTGCGAACTCGGCCTGCTGCAATCTTGTTACCAAGCGCATCTTCCTTCGAACCCACCTGACGTTTACGGCCACCTCTTTT…
LTR4	LTR	18350	64	58	84	63	53	70	41	54	GAGCAACAAATAATGCGCGTGTTGGGCCATCGGGCCAACAGAGCCGGCGCGCTTTGGGCTGAGTTTAGAATGGCCATCGAAGACGACGATGTTCGCGACAGGGAGGTCTAGACAGCTGTTTCTCGCGGCTGGTACTCACGAGCTAGCGATAAGGCGCCCACCACTGGACGCCTGTATCACCATCTAGCAATTTTGGCGAGACCTAATGTTTTAGCACAGCTTTTTTACTACGCCAAAAGCTTGTGTGTACCCATTCCCTTCAGCAGCGCCAGGGACTCAATTCTCACCCTTTTCGAACCCATTATGGCTGGCACACACGGTCAGCTGCACGCCGTTGATCGTGCGCTGGTCAGGTGTCACGGGACTTTCTTCACCGGCAACGGCACCGAAGATCTCGAA…
LTR5	LTR	13546	89	95	94	72	82	82	41	53	AGGTATCGGGTAACCTGTTCTTATGGTAAAGTACAGTGGGTTGAAGCAACTGAGCGTCTGTCTGGGTAACTGGGGGTTCTTAATAACTGGGGGTGAAGTTATGATCGTTCTCAAGTAAGTATTGAGGTTAACTGGAGTTTGATTGCTGCTAAGCAATCCTAGAATCGAATATATCTATATGGTAATGAGCGTGCCTTATATAGACTATGTTCCAAAAGTGATCTTCCTTGATCTGTCACAGATCACAGAGATCGCTTTGCCTAATCTGTTGTGATCTCTTAAGGATCACTGAGATTATTCTCTTGGCGGTCACGTGGCGTCACGTGACTTCTTCCTTAGGTAATCGATGTCCTGTCGGTCGGTAATTTCTTTGGGCGAGTGTCGTTAGGAGGGGTGTGA…
LTR-Copia1	LTR	8007	2	1	77	96	60	63	50	49	AAAAAAAAAAAAAAAAAAAAAAAAAAAAAAAAAAAAAAAAAAAAAAAAAATAAAAATGTTATTCAAAATATTTAATATNCTATAAAATTATCGTAAATAAATTTGAATACCGGTTAAACAAGGTTAATTTTCGGGAATTATAATTTTGCAAATTACNATTTNTTAATTATAAATTTAATTTTAGTATTAATACAATTCTCGAAAATTATTTAAATCGAATTTCGTTTAATTTGGCGTTTATTTAAATTATATTGTCGCGTACTAAACCACCGCAATCAGCCACAAAGGCGTGCACTCCAACCTTTAACAAAACATTCAGCCACACTAAGCTTAAATCGGGCTGAANGCAGCTAAATTATTAGCAGCGGCTTTGTTTCCGCGCTTTGTCAAANACATAAC…
LTR-Copia2	LTR	7773	102	83	42	117	8	8	1	5	AAAAAAAAAAAAAAAAAAAAAAAAAAAAAAAAAAAAAAAAAAAAAAAAAAAAAAAAAAAAAAAAAAAAAAAAAAAATAGGTGTTCTTAAAATAACTTCATTCGCGCGCGCGCGAAAAAGGTAGTTAACAAGGGCCGGGGTTACGGCCCCGGCGACCGGGTAATTAAACAGGAAGTACAAGCCGCACCAAAGTTTTTCACCAGGCGGTAAACGATAAATTATAATCGCATAATTTAATCAAAAAATAAACCAAATATACCCAAATCATAGATATATAGTATTTTNATTATGTAAATAAANNTACAACGAACANATTACGCAACGTTTACAAATTGGTTACGTGAAAGAATAAACCGCGCGTACGAAGGCCCAATTTATTGGTTGTTCAAACGCCGGAATC…
LTR-Copia3	LTR	7180	56	50	77	94	80	96	81	71	TTTTGGTTATTATTGCATTTTTATAATACGTATATTNACGAAAATATTGTTATTTTTGCGCAAAGTTATTAGTTATAAATGTTAATTTAGCACCTACCCTCTCATATTTATAATAAAGGGTCGTTAATTTAACGTTTAATTTANGCCGAATTTTAAAATATTATAACGCGCGTTNGCATTGCAAATTCCAAACTTTNTGGTGTGGTTTTTGTGGGTCGTGTACTATTGTCGNTACAATTAGGTTNAANTTTTAGTGCGTTNAATGCGGTTTGCGTTAGCGAATTAGGGCCAAAACCCCTGCATTTGTCCGCTNATAACCTANAAGCACCCACTAATTTGTTAANATCGTACTATTGCNCGNANATTANTNTGNANGTTACCCTGCACCCATTTAACGAA…
LTR-Copia4	LTR	7067	49	39	100	55	64	66	34	32	ATAATTAATATTATTTAGGTAATACAAAAAAGCAAAATAAAGGGATAAAGCGTTAATACCGTTATTTTACAAATGTTTAGGACCGACAGAATATCCTACGGACAATATCGAAAAAACCGTTAATATACGTCAGAACTTTTATATTAAACGTATAACGTTTATCCAAACGTTACGTAAAAAATACAAAAATAATATCCGTCCTAACCAGTTAGGGGTTTTTGGATTTTACCATTTAGGCCGACTATTTTATAATTAACAACCAATCTAAACGAAATAATAACGTTCCGTAAACGACAAAATACGGTACGATAAACGGGAAATCGGGTTTCCAAAACGACGACGAACGTTAGAATATGGAACGAGCCCATTTCGACACGGTTATATTAATATTAAAATTAC…
LTR-Gypsy1	LTR	7604	290	299	154	179	101	97	97	108	TGNGCAAGCACCCGATCCGCTCAANNNTTTTCCTGTTCTTCNNTGAAAGCTTTCGGAATAGTTGTTTTCGGGCTTGTTTNTNTAGATTNNGCGCCGTTAANACGACCTCGNAGGGTGCTCNTAGGNATNCCCCATTTTCGGGAGGNTTTNGTAATTGGTTCGCCATTNTTAACGTCGTTAATGGCNGAAATAAACTGGTTTTCGGTATATTGTTACGACCAAANAGTTGGGCCGGNACTAGGAAGGCCAGGTGGGGTCACACCCCTCCTAACGACACCCGATCAAGAAAACACCGACCGGTAGGANGCGGGATTACGTAAGGAANNAATCACGTAACATCACGTNATTACTAAGGAATNATTTGGTAATTTGTAAAATCTCGATTGGGAATTACAGACC…
LTR-Gypsy2	DNA	1283	58	56	66	76	53	58	58	51	ATTTGCGAAAACCCAGTTTTGCGGATCGGCACCCAATACCGAAAACCAATTAACAATATCGACGTAATCTAGGGAACGCAATTCCGGAACCAGACCTGATTTAGAAGGACCATCGAAAAGCAATTCGTCGACCCCCAAACGATCTTTTTCCACAGCGTCCTTTACCGACAATTTAACATTCAAACGGANAATTTCGACCTCGCTGCGAGATTGAAAAAGGCGTTTTTGTTTGCGTAANCGCAACAACCGATTAAATTTTTCAAACGATTTTCGCTGCAAACGCGCAATTTCCTGTTGCANACGGAAAATNTCGTCCTCGACTTTAAATTTTTGCAATTCCAACTTTTTTTTTCCTAATTTAANCGACCCATTGAGAAAATAAGTTAGATNATAAAACAG…
LTR-Gypsy3	LTR	7724	23	20	73	69	81	59	46	49	TATATAAAACNTNTACAAATGTAATAATTGAAAAGGTATATATTACGGATTCGTGCTAATTGCACGTATTTCCGTATATAAATAGCAGCGGGAACCACGTAATAATTTACGTTATATATAAGGGAGGGAAGGTCGCCAAAACCTTTTCCGTACCCCTTTTTTTCCTTTTTTTAACGATAATAATAATTCTTTTCGGGTATTCAACCGTCGTATAATCGTTGGCTTATCTTATAATATTTATTATTATTTATTTTTTTTTTATAANTAATAAATTTGCCATNTATAAAGAAAACCGCCGTCCAAATACCGGGCGCCGCGTTTTAAAANTTATAACGGATAATCGCGGATTTACAAAAAAAATGCAAACGTTATAAATAGAAACCCCGATAACGTTAATTA…
LTR-Gypsy4	LTR	8134	68	64	79	54	47	44	31	33	AAAAAAAAACGTTTGAAAGCCACACGAATCTCGGCGCGGCGGACGAAAACCTATCCGAACCTCTCGANCAAATGGCCGTTTTTGGGCCCAGTATCGCAGGTGCAACATCTGCAACGGCCAAAGTCCGGAAACCGCGTCGTACCGCGAAAAACAAAAAAAAAAACAATCGAACGGACCAATTTTGTATATATAGGATAACGAACGGAACGAATATCCCGATAATAGTAATCGAATATAAAACGCCGTACAAATTAAATTAAAACGAGGTAATTACCGGCCTGGTATCCGCAATTAAACCGAAACGAAACGTGATTGGCCAAAATTGCGAAAGTTTCGTATTCGCGTTAAAAACGTTTACCGCCGCCGTAATTACGTAATTTTTTTCCTATATAATTGGCA…
LTR-Pyret	LTR	7250	18	19	57	81	121	94	95	84	TGTTACGACCAGACAGTTGGGCCGGTACCAGGGAGGCCAGGTGGGGTCGTGCCCCTCCTGACGACACTCGCCCAAAAAAAGTCACCGACCGGCAAAACAGGGATTACGTAAGGACAAAACCACGTGACAGCACGTGACTGCCAAGACAATTGATCTCAAACGGACAAGGGATGATCTCAAAGATCACAACCTGATCTCCAGAGACCCTGGGGAGTCTTTAAGATCAGAGACCTTTCAGGAGAGATCACATTCGGAATATAATTTATATAAGGCACGCTCATTACCATATAAATAAATTCGATTTTAGGATTGTTTAGCAGCAATTAAACTTTAATTAACCTCAATATTTATTTGAGAACGATTATAATTTCACCCCCAATTATTAAAAACCCCAGTTAC…
MGL1	LINE	5977	63	108	47	38	52	28	33	31	CAAGCATCCTCCACCATTCATGGGTCAGACCCACCTTTGTTAGCGATTCACACCCAAACACACCAATAAGCTTAACAGCTGAAGAATTTTCGCCCTCCGCGCGGTCGTCATGGCCTCACCAGAGGTCTCAAACCGCCGCGCGCGCCCGCAGAGCACGCCGCACGGTTTGCCGCAGGGCCAGGCCGAGTCGGGACACGTATCTCTCGACACGCGCACCGCTAACGCGCCTCAGCCGGCTGGCCGCGGAAGGTACTCCACCGTCCCGGCCCTGGCCATCAAAACACTGCAGCAGGAGTTGGAAAACGTGGAAACAGTCGGCAGCTGGCTCGAAGAGGTCTTTGCAGCCAAGCTCGAAAGTTTACAGGCCCCGGAGGACGCCGCGCTTAGGAGAATTGTTCT…
Unclassified1	LTR	2543	124	123	24	17	19	10	13	12	ATTACCTAAACCGATCGTTTCCAGTAATATTATATTTTTGGAAAAAANAGCGATTTAGCNCCAGCAGGGAAAAACGAAAGAGGATACAAGTACAATTGGTAGAGGGTGGCTTCGTCTCGATATGCTTTTCTTTGGGTTCTGGTTTTGTACATGTAACCACACAATCTCCTCTTTATATATAGGGATCAAAACTTGAACCTACTTTTATAAATAGAAAATCTTAATTTTTACAATTACCAATGGACGTTAAATAATAGCACCAACATATTGCAGGTACGGCCACGCTTTAGGTCGATGTATGGTCCGCTTGGATAAGGCATAGATATATCGAGCATTATACAGGAATCGATTCCTATTGGTACCGAACAAGGGGTATACGCGCTTTTGCTATACCGTAAC…
Unclassified10	LTR	5455	41	42	31	59	37	61	50	56	ACTATTTATAAACTAGGTGAGTACTATTTATAAATTAAATAGGTGCTATTTATAAACCAACTAAGTATTATTTATAAATTAAATAAGTACTATTTGTAATTGTCGATAAGTTTGTGTTTATTTATGCGTAAGTTGAAACTATCCTATTAGTAAATACTAAATAAACTTCAAAGCTGGTAACGTTAATACAAATAACTATTTAACGGCTTTGTTCAGCCCACAATTGGCACCGAATCCTTTTATCAAACTGTTAAATTATTAAAACCATTCGACAATCTATTTATTTTTGAAACACTTTACCTTATTCCACGCTTTTACCTTCCATACATTTTTTACATACGATTATATATTTTAAAACTTTTTTTGTTTTCGCCACCACTGCTGCCAATTTCCCCAACG…
Unclassified11	Unclassified	2310	94	109	73	99	66	58	47	44	AGGGATCGGACAAGGATCCACTACCTCCGGATTTAAGCGCGTCTCTTGAGCGCGTCGTCGGTTGTAATTTCTCTCTTCTCTTCAGTTTAGAATCTTCGTTAATAGCGCCTAATACACTGAGGTTCTCCAATGTATGCCTGGCCGTGACATGATCCGCCTCTGCCATGTTTATTTTCCCCTGTATAAATAGAAAAAATAGCGCGCCCGCCGAAATACCCCTCCGGAAATTGCTAACGGCCGGTTAATAAGCCAGGCCGAGCCCGGCGTTAATTAATAATAATACTACTACTACTACCGATCGCAGCGATTACATAATGCCTATCAGTGAGAACGGGATTGCACGTAGAAAACACTCCCCAAATGTTATTTAACCTATATAATTTCAAACCGCTAAACCAT…
Unclassified2	LTR	5119	189	204	5	11	7	7	5	8	TACCGGTTTATTATCGGGATTACCGTCGGGTTTGGAACGTAATTTTATTATTTTCGTAAAAACGGTTTTAACGGGTAAAATAATATTATTAAATTATCGTTAGGGTAACGGCGGTTTTTAACCAATACCGTTCGCGTTAATAAGATTGGGCGCGTTAATTAAACCAATACCGGAATTAATACCGTTTTCGTTAATAGGATTGGGCGCGTTAATTAAACCCGTACCGGAATTAATACCGTTTTCGGTAATAGGATTGGAAAAAAAAAAAAAAAAAAAAAAAAAAAAAAAAAAAAAAAAAAAAAAAAAAAAAAAAAAAAAAAAAAAAAAAAAAAAAAAAAAAAAAAAAAAAAAAAAAAAAAAAAAAAAAAAAAAAAAAAAAAAAAAAAAAAAAAAAAAAAA…
Unclassified3	DNA	2174	122	100	4	0	3	0	0	0	CTAAAAGGTAAAGGTATAAAACCGTTATTTGTTCGCGCTGGAAGGGTGTTTATATAAGGGAGGGTTACGTATATCCCCGTCGTTTTAACACGTTATATAATACGTGCATTTAGCACGAATCCGTTATATAACCTTTTTGGGCGCCCTTTTTNATCGGGGCGGGTCGGCCCGGGTTTAAAACGTCGCGTTCCGTGGTCCGTATTGCCTCCTTTTTTACCTCGATATTATATTAACCGGTTTCGCCCAATTATTTGGGTTATTATTCCTATAATATTGGTTGGGACCGTGGTCCGTATTTCCTACCCGCTTTTTTTTCGCGTGCCTTTCTTTTTTATAAACCTTTTTTATCCCTTTTTTATTCCGTTTTTACTTTATTTTCATTTCGTTTTTACTTTACCT…
Unclassified4	DNA	3391	157	122	268	257	250	226	206	206	TTTCCGGTTATATAACGGTATTTTTCNTGCATTTNTAAGNTTTTATTCGATTTATTATTCGANTTTTTATTTGTATAAAATACGTAATATTTTAATNATATTACCTTTTGTNCGTACAATGCGCGTACAGTGCAAATATTATATATCCCAACCTCCATAAACGGCGAAAATCGACAAANTGTCTTCAAACTAAAACGAGCGTTTTTTTCGGCCGATTTAATTGGCCGAAAAGCCATATGGCTGGTAAAATATATGGAGCGCTCGGTCCACTTTGCGCAGCAAGGGGGTTTAGTCTAAGCATTGAGATTACCTAAAATTTTAGTCTCAGTGCTCAGACTAGACCACCCCTGCTTCGCAGGGTGGACCGAGCGCTCCATATACCTTACCAGCCACATGGCT…
Unclassified5	DNA	10943	48	41	32	50	25	50	39	60	ATCTCCAAGATGGTCTGCTAAGCAATGTCCGCTGAAACGGCTCCAGTGATTCGCCGTTTGTCTCAATCTCCTTAATTAATTTTCGGCACAGCCGGCTCCGTCATTTTCGGCCTCGATGTNTCCGTCATGCTGAAGGAAATCTTGAAATAGCCGGCCAGGCTNTTTCCCCCTTGGCCGCACCCACAATGTCTCCGGCGGATCAGAGAGGGCATACGATCGCGGCCTCCTGTCTTGACCGGGGCTACCGTANGNATGAGGGCAAGCCTGCTCAGGGAAACCTNATCGCTGNCANCTCCGCCCAGATNGGTGGCANTTNTGCCCAGCTTCGGGTTGGGTTGCGGCTCTGGGGATGCTTCCAANTAACGACTTTGGGATGCTTGACTGCGAGGCCGTTCCAGC…
Unclassified6	DNA	1294	112	112	9	9	10	9	14	10	AAAAAACGTTTTTTTAAAATTTTTCCATTATAAAATTATATAAAATTCGTTAATGGTAAATAACGCGATACGTTGGTAGAAAATAAAATTTCGTAAAAATTTAAAAAATCGGTAATTGGTAATTTATTTTGGACCTAATAAAATATATATATATTCGCAAACGATATACGGATTCCAAAAATTATTGTATTATAAACGGTTAATTTTGGTAATTGGCCCGGGATATTTATATTTATATTTATTATAAATTGGTCGATTAATTTGGGGTTGGCGGCGGAATACCGTTATATATTACGGAATTATTTTTCCCCCAATTTATTTAATAGAATTATTTAAATAGTAATCGCGTTATTCCAAATAACGGATATAATTTGCAATATTAAATTTTTACCGTAACCC…
Unclassified7	LTR	7820	128	123	12	10	19	9	9	9	GTTTTAATGCTTAGACTAAACCACCCCTGTTTCGCAATGGTGGACCGGACGCTCCATATACCTTTTAACCATACGGCTTTTCGACCAATTAAATTGGCCGAAAAAATCGCGCCCGTTTTAATTTAAAAACATTTTGTCGATTTTCGTCGCAAACGATANAAATTTTACCATATTGCGAATAATAATTTCACCCGTTATAAAAAAAAAAAAATTTACGCCTTTATTACCTATTACCGAATCCAAACCAAAATCCTTTTTATTATCTTATACGAATAATTCGCTATATATTTTAAAAAAAAATATATCGGCGATAATATCGAATTTAATATTTACGGAAATATTCCCATTTACGTAATTAATAATATATTATTTTCCGTCGTTAAATTTAAATATTTTACC…
Unclassified8	LINE	597	146	121	10	9	13	13	9	9	AATTTTTATTGTAAACGCTTTTATTAATAAATATATTAATTATTAAATATTTATATAAAATATTAAATTTAAGTATATANATAAATAAAAAAATTAACGAATAATAATCTGTNAAAATTATACGTGGTTTAATATAATTATATTNATTATTATTAAATAAAAAACTTAAATATATTATTATTTATATATAAATTTTTAAATAAGGCGTTAAAAATAATANTATTATTATTTACTTTTATTTTNATTTNTATATAACGNATANAAATATAANGTTTTAACCGTTAAAAAGCCCTAATTTAAAGCTTTATAACGATATTTTTATTATATTTTTACCATTTTTATTTAATTAAATATTCGCAAATAAAAAATACACAATNTTTTAATTATATCGCCGTTACG…
Unclassified9	Unclassified	1099	125	102	4	9	6	7	7	5	GTAGATACGGTTTCGAGACTTTTACCCACCCAAAACCCACCCAACCCCGTCCGACCCCATGTTGCACCTGTGGATCAAATTCTGCCACTAGGCGGTGAAAATTTTGCCGAAGGCGGTAAACCCGTTTTTTCGGCCAACAATTATATGAAGTTATTCCCAACTCCCAAACCACACCATTTATTACACCCATTTATTGTAATATTTACCACCTACCGCAATACCTACCACCTACCGCAATACCTACCACCTACCGCANTATTTACCCCTTTAAAATTCTGCCAATTGATTTAAATTACGTAACCACNCTAATTTTAACCCCTGATTTAACCCTTGATCTTGATTTTAATCCCTGTTGGCCAGGCCCACTGTTGTTGATTCATGCATTTTGTCCAATTTGGC…
